# Supplementary material for: Phylogeny and Functions of LOB Domain Proteins in Plants
Source: Int J Mol Sci. 2020 Mar 26;21(7):2278. doi: 10.3390/ijms21072278 (PMC7178066; doi:10.3390/ijms21072278)
Supplement: Supplementary file 1 [file ijms-21-02278-s001.zip]

Archive with 23 entries (22 files):
- Additional file 4. LBD protein sequences/
- Additional file 4. LBD protein sequences/#Functionally characterized LBD proteins in all the plants.txt
- Additional file 4. LBD protein sequences/Amborella trichopoda.txt
- Additional file 4. LBD protein sequences/Arabidopsis thaliana.txt
- Additional file 4. LBD protein sequences/Beta vulgaris.txt
- Additional file 4. LBD protein sequences/Brassica napus.txt
- Additional file 4. LBD protein sequences/Cylindrocystis brebissonii (taxid102167).txt
- Additional file 4. LBD protein sequences/Daucus carota.txt
- Additional file 4. LBD protein sequences/Glycine max.txt
- Additional file 4. LBD protein sequences/Gossypium raimondii.txt
- Additional file 4. LBD protein sequences/Hordeum vulgare.txt
- Additional file 4. LBD protein sequences/Medicago truncatula.txt
- Additional file 4. LBD protein sequences/Oryza sativa.txt
- Additional file 4. LBD protein sequences/Physcomitrella patens.txt
- Additional file 4. LBD protein sequences/Selaginella moellendorffii.txt
- Additional file 4. LBD protein sequences/Setaria italica.txt
- Additional file 4. LBD protein sequences/Solanum tuberosum.txt
- Additional file 4. LBD protein sequences/Sorghum bicolor.txt
- Additional file 4. LBD protein sequences/Triticum aestivum.txt
- Additional file 4. LBD protein sequences/Zea mays.txt
- Additional file 1. LBD proteins of four other plants.xlsx
- Additional file 2. LBD proteins of six monocots.xlsx
- Additional file 3. LBD proteins of eight eudicots.xlsx
