# Supplementary material for: Phylogeny and Functions of LOB Domain Proteins in Plants
Source: Int J Mol Sci. 2020 Mar 26;21(7):2278. doi: 10.3390/ijms21072278 (PMC7178066; doi:10.3390/ijms21072278)
Supplement: Supplementary file 1 [file ijms-21-02278-s001.zip › Additional file 4. LBD protein sequences/#Functionally characterized LBD proteins in all the plants.txt]

1¡¢AT5G63090-AtLOB
MASSSNSYNSPCAACKFLRRKCMPGCIFAPYFPPEEPHKFANVHKIFGASNVTKLLNELL
PHQREDAVNSLAYEAEARVRDPVYGCVGAISYLQRQVHRLQKELDAANADLAHYGLSTSA
AGAPGNVVDLVFQPQPLPSQQLPPLNPVYRLSGASPVMNQMPRGTGGSYGTFLPWNNGHD
QQGGNM
2¡¢AT1G65620-AtLBD6(AS2)
MASSSTNSPCAACKFLRRKCQPECVFAPYFPPDQPQKFANVHKVFGASNVTKLLNELHPS
QREDAVNSLAYEADMRLRDPVYGCVGVISLLQHQLRQLQIDLSCAKSELSKYQSLGILAA
THQSLGINLLAGAADGTATAVRDHYHHHQFFPREQMFGGLDVPAGNNYDGGILAIGQITQ
FQQPRAAAGDDGRRTVDPS
3¡¢AT5G66870-AtLBD36( AS1)
MASSSSPCAACKFLRRKCTQECVFAPYFPPDQPQKFAFVHKVFGASNVAKLLNELASNQR
EDAVNSLFYEAEARLRDPVYGCVGLISILQHRLKQVNHDLENAKKELATYVGPQAMLPIL
QPHFMSLPPQPQRPSSSSASVLTQHHHNLLPMMAIPTGQLYHQQQQQIFEAQQLAAVARE
QQNEMFRAYGGGGGSSSPHHQNQAQAEILRFNNGFDSVPAGSVTVTGFNQLSSGGTAVTG
MSLGGNFVDSPSTNNNYHTDQQLHHHHQPQQHHEAQLFIPSQSSQPLPLQTQETQTQTQP
NSESEEGRRNVIG
4¡¢AT4G00220-AtLBD30(JLO)
MSSSGNPSSSSGGGGGPCGACKFLRRKCVAGCIFAPYFDSEQGAAHFAAVHKVFGASNVS
KLLHHVPEHKRPDAVVSICFEAQARLRDPIYGCVSHIVSLQQQVVSLQTELSYLQAHLAT
LELPQPQPPQVPVSSSGSLQALSITDLPTISPSVYDLSSIFEPVMSSTWAMQQQPRPSDH
LFGVPSSSNMGGGGELQALAREFIHGGQMPAQPSPGTSGSASSVIKRE
5¡¢AT2G30130-AtLBD12
MGGPGSSPCASCKLLRRRCAKDCIFAPYFPPDDPHKFAIVHKVFGASNVSKMLQELPVHQ
RADAVNSLVFEANARVRDPVYGCVGAISYLQNQVSQLQMQLAVAQAEILCIQMQNEPTLQ
SHHQVLELDQDHKALLLNNNNINNCNTNNNNNNFGYAMSSGQFNSNFASPSSIMQMQMQM
QMQDPLKQESLWT
6¡¢AT2G40470-AtLBD15
MSRERERFEEIGKKIKREADAWPHQMAGIRRPMSGPPGTLNTITPCAACKLLRRRCAQEC
PFSPYFSPHEPHKFASVHKVFGASNVSKMLMEVPESQRADAANSLVYEANVRLRDPVYGC
MGAISALQQQVQALQAELTAVRSEILKYKQREAVATLIVPSNSQVAGFHNSGGVSVIAPP
PQRPTTPPQPTTAHPPSPSSCVFSQPTTRDLEYGNIESENNYFG
7¡¢AT3G02550-AtLBD41
MRMSCNGCRVLRKGCSEDCSIRPCLAWIKSPEAQANATVFLAKFYGRAGLMNLINAGPNH
LRPGIFRSLLHEACGRIVNPIYGSVGLLWSGNWQLCQDAVEAVMKGEPVKEIATDAATIG
QGPPLKIYDIRHISKDDNSAAAATGSTDLKLAKTRRAKRVSTVAIQAESEGKSDEASHDS
SLSHQSEIVAAHEGESKESESNVSEVLAFSPPAVKGSGEIKLDLTLRLEPVSRAYHVVPV
KKRRIGVFGTCQKESTCKTELML
8¡¢AT3G50510-AtLBD28
MMFHQMDKISTPCAACKHLRRKCTEDCVFAPYFPSTKLDNYEAVHKVFGASHVATLINSL
HPCQREFAMDTLAWEAQVQANDPVNGCLGIIYNLLSQIKDLEEQLAIVKNELASYCIVPT
FVPPPSMTNLEMHNNPMMIPEHTPNNGGCLTGQQLYNEAQRFASTQSAQMQETQMQHDEE
SYRDKSSYQKFGPCFNLH 
9¡¢AT2G23660-AtLBD10
MASTPCAACKLLRRKCTQECVFAPYFPPTNPQKFIFVHRVFGASNVTKILNDLPPDQRED
TVNSLFYEAEARIRDPIYGCVGLISFLQQYLKKIQQDLLTAKEELVGYLGPDAVIPPPYL
PPIGNNPPPNFMMSMEGMPPGVIPQGEPLMIREPNMSQQHHHQQPQDEQLQFIASDAQRM
AAMMLERGDQQGMFNGYGIDNNGSVTATGFNQMDVNDQGAGGSLSGPSLALGSFGDAYQM
GQETEHGHINHDQLQTQLMLQPPLQEGQEQTEEGQFLMQPMGQENLHDEEEEEELEPPVK
WRMSENKEASF 
10¡¢AT3G47870-AtLBD27
MSNTKHIHKGLQERLLDLLLIALIVYMTLKGGTSGACAACKYQRRRCAADCPLAPYFPAE
QPKLFQNVHRLFGVRSIVKILEKLDETQKPEAMKSIIFQSYVRDRSPVHGCLGVTQQLQY
MIWFAEEELKAVNSQLQLYRSQPQNGQNQNQNHNHNQMIHELGSDHNKQQEDVTSQQLDL
GMGLNVNNNQSNVVTPFFSSLLPVSETQQPQMSYTYSCSEVNNNGYSPPAYNTDSGKEIL
TNNNNVWGDQNRFLYNNNNGGGYSNQNESCHEMKSNGVMAIQSQLVNLQMVSNHQRVEEE
EADHEYDELHQFLDIIDDRQSFGDSKEA
11¡¢AT2G30340-AtLBD13
MIGNNREGFGEYYETVKKIKKDPAFETTTDHAVMGIRRHVAVPPGTTLNTVTPCAACKLL
RRRCAEECPFSPYFSPHEPHKFAAVHKVFGASNVSKMLLEVGESQRGDAANSLVYEANLR
LRDPIYGCMGAISALQHHIQSLQSELTTVRTEILRHKYQEATTITSLQNNFNSTTTTSSV
SCDQHALASAILLPPPPPPPPTPRPPRLLSSQPAPPPTPPVSLPSPSMVVSSSSSSNSSA
TNSMYNPPPSSTAGYSNSLSSDNNVHYFD
12¡¢AT2G31310-AtLBD14
MGGLGSPCGGCKFLRRKCVEGCVFAPYFCYEEGSSNFAAIHKVFGASNFSKLISHLPDHD
RCDAVRTISYEAHSRLHDPIYGCVSQIFSLQQQVVSLQAQVVLLREEASRRFPQDDPGCN
MKQQEKVLAQQMPQDLHNWFHQGILDSDFDPMSGTTRDNERSMDHNESPCSSNESLNYYQ
EVNFPWSV
13¡¢AT2G42430-AtLBD16 
MASSGNGTTAGTGSPCGACKFLRRKCASDCIFAPYFSSEQGAARFAAIHKVFGASNVSKL
LLNVPIHDRCEAVVTIAYEAQARLHDPVYGCVSHIFALQQQVAFLQSQVMQMKAQIAGHQ
TSAAGDLRHSSESTNQFMTWQQTSVSPIGSAYSTPYNHHQPYYGHVNPNNPVSPQSSLEE
SFSNTSSDVTTTANVRETHHQTGGGVYGHDGIGFHEGYPNKKRSVSYCSSDLGELQALAL
RMMKN
14¡¢AT2G45420-AtLBD18
MSGGGNTITAVGGGGGGCGGGGSSGGGGSSGGGGGGPCGACKFLRRKCVPGCIFAPYFDS
EQGSAYFAAVHKVFGASNVSKLLLHIPVHRRSDAVVTICYEAQARIRDPIYGCVAHIFAL
QQQVVNLQAEVSYLQAHLASLELPQPQTRPQPMPQPQPLFFTPPPPLAITDLPASVSPLP
STYDLASIFDQTTSSSAWATQQRRFIDPRHQYGVSSSSSSVAVGLGGENSHDLQALAHEL
LHRQGSPPPAATDHSPSRTMSR 
15¡¢AT3G58190-AtLBD29
MTSSSSSSGSPCGACKFLRRKCAKGCVFAPYFCHEQGASHFAAIHKVFGASNASKLLSHL
PISDRCEAAITISYEAQARLQDPIYGCVSHIFALQQQVVNLQAELEILKQQAAQSMIFAD
SPTSENPNSYYGDTTKAPYHHDHQNIYHHHDQTHLVYQTGSSGTVQHGDATESSYHNETS
SGMGEFSIYSDLEQHLNTFNQDHLKELQSANFGYISFS 
16¡¢AT5G06080-AtLBD33
MASHGSSCGACKFLRRKCNRDCVFSPYFSYEQASSHFAAVHKVFGASNVSKHLLHLPQHQ
RNIAAITISYEALSRMRDPVYGCVAHIFALHQQVVTLQEEIEFLGSQMKNFSYSNQNGSQ
LNNIPEFVNQMTMATTNFVDESVLNNADGRNCYDGFFTNSEEMLVNHQWLQNMDYYY
17¡¢AT5G67420-AtLBD37
MSCNGCRVLRKGCSENCILRPCIQWIETADAQGHATVFVAKFFGRAGLMSFISAVPDSQR
PALFQSLLYEACGRTVNPVNGAIGMLWTGNWNICQAAVETVLRGGSLRPIPELLTHGGGF
AGFPSPTSEEASEICTEMLNLQQNDSTDRNIYHHSRFSSSRSRSTMDSSSPTKRKRLSSE
DQPSSELDLSLIPNFPIKQATPSSTRRRSVTPSMNSEDSGTTTTTTAFCDKGDVYGNGGG
ETTKLLNLFV 
18¡¢AT3G49940-AtLBD38
MSCNGCRVLRKGCSENCILRPCIQWIESPEAQGHATVFVAKFFGRAGLMSFISAVPESQC
PALFQSLLYEACGRTVNPVNGAVGLLWTGNWNVCQAAVETVLRGGSLKPIPELLNGGGFA
GFPSPTSDEASEICTEMLNLRKADDSGDRNIYHHCRFSSSRSRSRSTASPPKRKRLSSEQ
QPSSELDLSLIPIYPIKTLPFKEDTPSMYSEESVTTVSFQNNNAGDRYVRCGGGGGGATT
KLLNLFA
19¡¢AT4G37540-AtLBD39
MSCNGCRVLRKGCSETCILRPCLQWIESAESQGHATVFVAKFFGRAGLMSFISSVPELQR
PALFQSLLFEACGRTVNPVNGAVGMLWTRNWHVCQAAVETVLRGGTLRPISDLLESPSLM
ISCDESSEIWHQDVSRNQTHHCRFSTSRSTTEMKDSLVNRKRLKSDSDLDLQVNHGLTLT
APAVPVPFLPPSSFCKVVKGDRPGSPSEESVTTSCWENGMRGDNKQKRNKGEKKLLNLFV
20¡¢AT2G42440-AtLBD17
MTGSGSPCGACKFLRRRCVKGCVFAPYFCHEQGASHFAAIHQVFGASNASKLLSHLPMED
RREAATTIYYEAQARRQDPIYGCVSHIFSLQQQVVNLQTQLEILKQQATQSMMAIDSPSI
ENPNYYQDTKPQYLQESHDLHHHHLTTSNCQTEQNSDLKNIMTSCYHQMEIETTPFTGAG
GDTMAGSYYYNSSSGCSEELKSVSTNGEFSKYSELDQHLTNTFNQYRHGGNNLISESLGY
ITYS
21¡¢AT2G45410-AtLBD19
MMTGNLNGGGRGGEGPCGACKFLRRKCVKGCVFAPYFDAEQGTARFAAVHKVFGASNASK
MLLRLPLHKRLDAVVTLCYEAMARIRDPVYGSVGHLFSLQHQVMNLQAELAHVQARLSTI
QRFPLQSPQQMQPPSFDPAHNNEYAMEPSNLDSVWGEEHLLQDGTGDGDFQELASQFVSR
YLPAVKLPACT
22¡¢AT3G27650-AtLBD25(DDA1)
MPKRETKKIKPSQEVIKEGPFLVAIHLKGIYMSNYTNSPCAACKFLRRKCTSDCVFAPYF
PPEEPTKFANVHRIFGASNVSKILHEVAPHQREDAVNSLAYEAEARLKDPVYGCVGAISV
LQRQVLRLQRELEETNADLMRYAGCLGGETTSAYGGRRG
23¡¢AT1G16530-AtLBD3
MRQKGHRHGRTVSPCAGCKLLRRKCVKDSCVFAPYFPAKEPYKFAIVHKIFGASNVNKML
QELSENHRSDAVDSMVYEANARIQDPVYGCVGTISSLHRQLETLQTQLAFAQAELIHIRT
LHRIHTKPPPYTASTVTFPSNKDFYSDIDMAVAYTDDAGDFLWSC
24¡¢AT1G67100-AtLBD40
MRMSCNGCRVLRKGCSENCSIRPCLQWIKSAESQANATVFLAKFYGRAGLMNLLNTGPDH
LRPAIFRSLLYEACGRIVNPIYGSVGLLWSGNWHLCQAAVEAVMRGSPVTPIACDAAVTG
QAPPFNNKLCDIRHVSSRDENVKRRSRGACKEERNVRSLSHESSLSHESPVSSEETTTEE
PKTWIGLELTLGLEPLARGNHVVVPMKKRKLERCGTSEDEDTCKIELGLVCSE
25¡¢AT3G03760-AtLBD20
MADQQRGHNTSDSRRKSLAGKRTSQQTPTSSLSSGGVSMAAATTGTGTASPCGACKFLRR
KCVSGCIFAPHFGSDQGAARFAAVHKVFGASNVSKLLHHIPVNRRHDAVVTISYEAQARL
SDPVYGCVSTILALQQQVASLQAELSVVQSQLINSRVAMANVMQQQTHHQQQQQQLVVMQ
QPEYSNNSSASTTLAGAAMNSFTMTADAAAVSYDVMAPTNLEHSLQPMPPHQQRRGDYQH
EDEEESGADFSVAVGSTAVASKVIFPAEDFHRR
26¡¢BGIOSGA013705-OsLBD3-7
MSPGEEDVEASSDSGGSATRRCAACKFLRRRCSRDCVLAPHFPASDPHRYACVQRVFGAG
NTARMLQQLPVQERGRAADSMAAEAYRRVQDPVYGCAGVINRLQDQIRAAQCELAWTHAQ
IAMHSAAAAHARTTLPPGQRDGGGGGAPSTQQATTSAAWQLEDFASEFSFP
27¡¢BGIOSGA004955-OsLBD1-9(OsAS2)
MASSSASSVPAPSGSVITIASASASAAANTAACGTGSPCAACKFLRRKCQPDCVFAPYFP
PDNPQKFVHVHRVFGASNVTKLLNELHPYQREDAVNSLAYEADMRLRDPVYGCVAIISIL
QRNLRQLQQDLARAKFELSKYQQAAAAAAAASASTGTNNGPHSMAEFIGNAVPNGAQSFI
NVGHSAALASVGGAAACFGQEQQFSAVHMLSRSYEGEPIARLGGNGGYEFGYSTSMAGGG
HMSGLGALGGAPFLKSGIAGSDERQGAGQ 
28¡¢BGIOSGA034653-OsLBD12-1(LBD11-1)
MAGSGSGTPCASCKLLRRRCTSECVFAPYFPAEEAQRFAMVHRVFGASNVSKMLLDVPPP
QRPDAVSSLVYEANARMRDPVYGCVAAISFLQNQVSQLQMQLALAHAETAALQLQLQQQH
QDQDDHHHQQCILENAAAHHQLMLQEAFLKKESMWT
29¡¢BGIOSGA005344-OsDH1
MAGATAAGAAAAAAGTGAGSPCGACKFLRRRCVPECVFAPYFSSEQGAARFAAIHKVFGA
SNASKLLSHLPVADRCEAVVTITYEAQARLRDPVYGCVAQIFALQQQVAILQAQLMQARA
QLACGIQSSSHSPVSWPDSGSISALLRQDMARRPPGGALDDCFGGGGALLPELMAAGFKD
DVAAVQMQQHCSKAVDAGELQYLAQAMMRSTSNYSQ 
30¡¢BGIOSGA002306-OsRAMOSA2 (OsRA2)
MASSSSTSNSAISSVVASAVATTTPGAGSPCAACKFLRRKCLPGCVFAPYFPPEEPQKFA
NVHKVFGASNVTKLLNELLPHQREDARQVHRLQKELDTAHAELLRYACGEVGIPTALPVT
AAPRLAAAMPAPGQLAAAVSAGMYGGGRRLGVIDGGGIAPPSPHTAGCYYARNNNNAGRI
GADVAPVLPYASVANWTVNAISTTTTNSGSESIGMDHKEGGDSSM
31¡¢BGIOSGA011445-Crownrootless1(crl1)-AB200234
MTGFGSPCGACKFLRRKCVRGCVFAPYFCHEQGAAHFAAIHKVFGASNVSKLLAHLPLAD
RPEAAVTISYEAQARLRDPIYGCVAHIFALQQQVMTLQAQLASLKAAAAQGIHHQDVGAT
TKGGYMSAAATAADDQLGYGGYDQWCGSNGGGAPAASQPGAYSSNGGAGHGHDSITALLA
AGSDYMQHSLYHAFEHSEGAGAVDDGHAAAAAFEAAAESSSCGMAASFAADESVWRSSSS
GYQDCEDLQSVAYAYLNRS 
32¡¢BGIOSGA011445-OsARL1-AY736375
MTGFGSPCGACKFLRRKCVRGCVFAPYFCHEQGAAHFAAIHKVFGASNVSKLLAHLPLAD
RPEAAVTISYEAQARLRDPIYGCVAHIFALQQQVMTLQAQLASLKAAAAQGIHHQDVGAT
TKGGYMSAAATAADDQLGYGGYDQWCGSNGGGAPAASQPGAYSSNGGAGHGHDSITALLA
AGSDYMQHSLYHAFEHSEGAGAVDDGHAAAAAFEAAAESSSCGMAASFAADESVWRSSSS
GYQDCEDLQSVAYAYLNRS
33¡¢BGIOSGA010454-OsLBD37
MSCNGCRVLRKGCSDGCVLRPCLQWIDAADAQGHATVFVAKFFGRAGLLSFISAVPEAQR
PALFQSLLYEAAGRTINPVHGAVGLLWTGNWPLCQAAVETVLRGGAIGPLPELGGACGGA
GGDLYGAAKRNGGWSTFSTAKRVRKAEVPEAPSCDLGLCLSPCSPPAVGERKPALRPGTP
SMSSDESGTTTGGERDPVLLNLFV
34¡¢BGIOSGA026049-OsLBD38
MSCNGCRVLRKGCSEGCVLRPCLQWIDGAEAQGHATVFVAKFFGRAGLMSFLTAVPEPQR
AAVFQSLLYEAAGRTINPVGGAVGLLSGGSWHLCQAAVDTVLRGGGIQPLPDQVDAAAAG
GRDVFASTARRAMGGCSTFSTAKRSTTTTTTKNPGTPHDAAAAAPQPEPSCDLGLWLSPG
SPPAPGDRRSGGRRADTPSMNSEGSVTTCGVVGGGEREPELLNLFV
35¡¢Zm00001d039694-ramosa2 (ra2)
MASPSSTSNNSAFSPVAASAGTTMPGAGAPCAACKFLRRKCLPGCVFAPYFPPEEPQKFA
NVHKVFGASNVTKLLNELLPHQREDAVSSLAYEAEARVKDPVYGCVGAISVLQRQVHRLQ
KELDAAHAELLRYACGDVAAGIPTALPVVSAAPRLSTAPMTTTSPGQFAAGMYGSGRRLG
VVDGLAAPPLPPSGGGGGCYFMRNHHNNVVISSSPGADVAPVLPYASVANWAVNAISAST
TTTSGSESIGLDHKEGGDSSM 
36¡¢Zm00001d042560-ig1
MASSVPAPSGSVITVASSSSSAAAAAVCGTGSPCAACKFLRRKCQPDCVFAPYFPPDNPQ
KFVHVHRVFGASNVTKLLNELHPFQREDAVNSLAYEADMRLRDPVYGCVGVISILQHNLR
QLQQDLARAKYELSKYQAAAAASASTAPTGPQAMAEFIGNAMPNGAHNFINIGHSAALGS
LGGSASVFGQEQFGNAQMLSRSYDGGEPIARLGINGGGYEFGYSTAMGGSGAVSGLGTLG
ISPFLKSGTAGGDEKPNGGY 
37¡¢Zm00001d027679-ZmLBD2(RTCS)
MTGFGSPCGACKFLRRKCVRGCVFAPYFCHEQGAAHFAAIHKVFGASNVSKLLAHLPLAD
RAEAAVTISYEAQARLRDPIYGCVAHIFALQQQVMTLQAQLASLKAQAAQGQQGVHEDAK
GYVGSAAAEQLGYGYPWCSGNGGAAAAAAGAVGAPAAQPGAYGNGAHESLTALLGSSDYM
QQSLYHAFEQAGADDDDGRQGYAFEAAAESSSLGAEESGWRSSSGYQDCEDLQSVAYAYL
NHRS 
38¡¢Zm00001d048401-ZmLBD43(RTCL)
MEMTGFGSPCGACKFLRRRCARGCVFAPYFCDEQGAAHFAAIHKVFGASNASKLLAHLPL
ADRPEAAATISYEAQARLRDPTYGCVAHIFALQQQVMALQTQLASLTVTAQGQQRVHDVD
DAKGYVGTAAAGQLGCSSNGSVAPATYGNVGHESLTALLRSESDYLQQSPCHAFEHAGAD
DKDDDGRQGNTFDFEAAADSSSFGAEESGWRSLSGYRDCEDLQSVAYAYLNHLS
39¡¢TraesCS3A02G402300-TaAS2
MASSSASSLPAPGGSVITLAASSAGGNGAGGVCGTGSPCAACKFLRRKCQPDCVFAPYFP
PDNPQKFVHVHRVFGASNVTKLLNELHPYQREDAVNSLAYEADMRLRDPVYGCVAVISIL
QRNLRQLQQDLARAKYELSKYQSAAGPNGSQSMAEFIGSAVPNGVASFINVGHSAALGSV
GGVTGFGQDHQFAAVQMLSRSYEAAEPIARLGLNGGYEFGYSAAALAGAGSVPGLGMLGG
SPFLKPGIAGSDERGGAGQ 
40¡¢HORVU3Hr1G016690.2-HvRA2
MASPSSTGNSIVSVVVAAATTPGAGAPCAACKFLRRKCLPGCVFAPYFPPEEPQKFANVH
KVFGASNVTKLLNELPPHQREDAVSSLAYEAEARVKDPVYGCVGAISVLQRQVHRLQKEL
DAAHTELLRYACGELGSIPTALPVVTAGVPSGRLSSAVMPCPGQLAGGMYSGGGGGGFRR
LGLVDAIVPQPPLSAGCYYNMRSNNNAGGSVAADVAPVQIPYASMANWAVNAISTITTTS
GSESIGMDHKEGGDSSM 
41¡¢MDP0000562305-MdLBD11
MSSSSNSPCAACKFLRRKCTPECVFAPYFPPDNPQRFANVHKVFGASNVAKILNELSASQ
RDDAVNSLAYEAEARLRDPVYGCVGLISLLQQRLKQVQADLFNAKKELATYIGPQAMLSI
LQPPTYMAQQLQGNASSSAGPPYSMSPMMGIPTAAASGQLMIRDPQQQQQHQQIFEAQQL
AAAVAXREQQEMFRSFDQSKQAMQQQAQDHLSGFTQMAGAVGNXVLPSLAXGFDSGPYHQ
IQPQRPHHNHRHQLQLQAQLLLQTQQPQGQHXAQQSQQPQLQAKPDPGEEGGGRSVGPSC
42¡¢LjLOB1
AACKFLKRRCIPNCIFAPYFRSDECKKFAKVHKVFGASNVSKILVEVPEEQREDTVNSLA
YEAEARLKDPVYGCIGAIAMLQRKMVELQHDLAIAKDRLAHAAATAAATTTATTTTTTAF
SGDILNSHVSLPPFPEFSTCCDFNDNFSHNSSSQSWRTHETVDDFVQIPYIF
43¡¢LjLOB3
QAACKFLRRKCMPGCIFAPYFPPEEPQKFANVHKIFGASNVTKLLNELLPHQREDAVNSLA
YEAEARVRDPVYGCVGAISYLQRQVQRLQKELDSANADLLRFAYNELPQVTLPPVPPTITT
IQQMVPSQRQYGGRFGNFEGTGFYRQSATTFSFPYALPWTDISSGGEGGIGGEGGGNL
44¡¢LjLOB4
HKVFGASNASKLLMKIPAHKRLDAVVTLCYEALARVRDPVYGCVGHIFFLQQQVMNLQAELT
YVQARLATMQPLPIPVAPSLQNPQSSSPTSFHSSSDHSATNVDLQSASNMYMHFDPLQPHST
SLELSNFFNTSDQQLEDGELQALAREFVSRYLPGVRFQPSDSH
45¡¢SLP
MASSSAYNSPCAACKFLRRKCMPGCIFAPYFPPEEPQKFANVHKIFGASNVTKLLNELLPHQ
REDAVNSLAYEAEARVRDPVYGCVGAISYLQRQVQRLQKELDSANADLLRFAYNELPQVTLP
PVPPTITTIQQMVPSQRQYGGRFGNFEGTGFYRQSATTFSFPYALPWTDISSGGEGGIGGEG
GGNL
46¡¢MtLBD1
MSCNGCRVLRKGCSEDCMLRDCLTWIQNPQAQANATVFVTKFFGRATLMSFLSPVHPNQRSC
LFQSLMYEAVGRTINPVNGAVGLLWTGKWQFCQLGVEQVLRGNGGALTALPDQLLGVDHDSS
SIHHQYHQQQSGLMSYSRVVKNQAEKQRAGTHESEESESSTLGSRTRTEDWSYVYANSQTQR
NQLLTLFL
47¡¢MTR_3g077240-ELP1/PLP
MASSSSYNSPCAACKFLRRKCMPGCIFAPYFPPEEPQKFANVHKIFGASNVTKILNELLP
HQREDAVNSLAYEAEARVRDPVYGCVGAISFLQRQVQRLQKELDSANADLLRFAYNEISP
NSSLPPLPPLVVPASFHQSQRQFSSRFGNGNVDGNGFYSSFPYAIPWINDTSSEDISGGV
GGRGGGVGGGNL
48¡¢Eucgr.G03121-EgLBD29
MSRESRERFDEIGKKIKRDGDASHHHLMGRRHMLGPPGTLNTITPCAACKLLRRRCAQEC
PFSPYFSPHEPQKFASVHKVFGASNVSKMLMEVPESQRADAANSLVYEANVRLRDPVYGC
MGAISALQQQIQSLQAELNAVRSEILKYKYREAGIISPTSHVTLLSPGTVSIAAPPPTPP
PQSAPTSLPPPLPPASSPPSLFTQPGGTTDYGGISSENVSYFG
49¡¢Eucgr.J01123.1-EgLBD37
MEMEYKARTTTIPAPVTIPTKVFFPYSTSSSSSSPPPQPPSSQSSSPTTPPPHPPPPPSS
LPITPLPPPPPPAVLSPCAACKILRRRCVDKCVLAPYFPPTEPYKFTIAHRVFGASNIIK
FLQELPEPQRADAVSSMVYEANARIRDPVYGCAGAICHLQKQVSDLQEQLAKTQAELVNL
ELQRVNLVAACMEMAQSQEPNINFQQQLADSTGFLEDGSASWESIYWT
50¡¢APU
MASSSSYNSCAACKRRKCMGCIAYKANVHKIGASNVTKINHRDAVNSAYAARVRDVYGCVG
AISRIRKDSANADRAYNDSNSSVVSSHHRSSRGIGSNNTNVASGYSYAIWNDNINNTTDIN
GGGARGGVGGGNN
51¡¢orange1.1g026556m.g-CsLOB1
MECKHKINVAIPITNMKNTQFSSPSTFSTSPPSQSSPRFPSPNHQQLSSPESSPSFKASPSQSS
PNLAAPLSPPPIVLSPCAACKILRRRCVEKCVLAPYFPPTEPYKFTIAHRVFGASNIIKFLQEL
PESQRADAVSSMVYEASARIRDPVYGCAGAICHLQKQVSELQAQLAKAQAELVTMESQQRNLIT
LICMEMAQSQEQVLQQQQQQQQQFMDTSCFLDDNGIGSAWEPLWT


  
