# Supplementary material for: Phylogeny and Functions of LOB Domain Proteins in Plants
Source: Int J Mol Sci. 2020 Mar 26;21(7):2278. doi: 10.3390/ijms21072278 (PMC7178066; doi:10.3390/ijms21072278)
Supplement: Supplementary file 1 [file ijms-21-02278-s001.zip › Additional file 4. LBD protein sequences/Amborella trichopoda.txt]

>AMTR_s00041p00044170
MSSGGGGGGGGGNGPCGACKFLRRKCVSGCVFAPYFDSEQGAAHFAAVHKVFGASNVSKL
LLHIPAHKRLDAVVTVCYEAQARLRDPVYGCVAHIFALQQQVMNLQAELAYMQAHLSTME
LPPPPPPPPAPSQPSAAFMSTSPDLIASSSNSNFDLSALFDHHSHYVIDPASRFYRSQPD
PAVTAGGAAGGELHALARELLTRRRSSPGPSTKALSN  
>AMTR_s00041p00227160
MGRRSPLLAPGALNTITPCAACKLLRRRCAQECPFSPYFSPHEPHKFASVHKVFGASNVS
KMLMEVPEQQRADAANSLVYEANVRLRDPVYGCMGAISALQQQVQSLQAELNAVRAEILR
YKYRESQGILQSVSHSTLLANAGHTPPPPPLPPPPTQVSRPPISVAVSTSAVYMPASSSD
FSSISNDNASYFG
>AMTR_s00041p00127530
MKSCSRMKIKMPCAGCKLLRRRCTKDCIFVPYFPATDPEKFAGVHRIFGASNVSKMLRDI
PVNQRGDAVCSMVYEAHARLKDPIYGCVAAIVSLQHQVSILQAELAMTNADNMSLKAQLS
DALSALSHASPRAMDHVQGKMCTITQLSDALTIFARASTRAAMDTEHANTYSFSTALDHG
YLEQPTSSLPHLLDCAELL  
>AMTR_s00041p00120340
MFDIQHHHHQPQPQRRRRDDTATAMMAAAPSSSSSSSSVPCNSPCAACKFLRRKCTPECV
FAPYFPPDQPQKFANVHKVFGASNVTKLLNDLHPAQREDAVNSLAYEAEARLRDPVYGCV
GVISMLQIQLKQLQGDLVRARAELSKYINAGLAAAVAQQQHLQQHGLVGLRGAVYDGHNG
GYEGGIVAVGLGGGGGGLGPLNQFGGGVGRGEERGGRRWCRDWVRRRILVRYVLLSLSLS
LSLTLSLHPQFYPPKSMSMALWLQSSFALGLALILFGALSPLENGTIFLSRSLGSGFFYL
FRLSLSL
>AMTR_s00041p00153120
MESPKHQRGEESSSSGSAPQTPPPHNNNQQQQVATPCAACKILRRRCAERCILAPYFPPT
QPLKFTTAHRVFGASNIIKFLQELPEAQRADAVSSMVYEANARIRDPVYGSAGAIFQLQK
QVSELQTQLATAQAQVVNLQSQQANLVAIICMEMAQSQQITTQPTMDTMSYQNGAVGFGE
DFGVGSLWEPLWTS 
>AMTR_s00041p00042500-80%
MMPSNNSNNSPCAACKFLRRKCTTECAFAPYFPPDHPERFADVHKVFGASNVSKLLNNIS
PPNREAAVTGLFFEARKRIQDPVHGCTAHINELYGELNELYDLIKNAMNELATYSPPYPH
PQLHHYLEMPALPPSSKQQQLPTAFAPPQQLSAVQQYQQLSANAVQPREQQPSEHRTLPL
QRKISSCHHHHYQEMMHAASPSASQQLQQLSASASAAGAAQQHMQFSAARPVKTEGQLHC
TKQPMMMPLPPPQQQRQQVVTGYEAELRSREKAFVEAFKAGRDGCRSYLHGDGGEPHSS 
>AMTR_s00041p00044240
MVTGPCGACKHLRRKCVRECVFAPFFPADNPDKFASIHTVFGASNLTKILSELPRVCRGD
AIVSLIYEAESLIRDPTKGPLHHIQSLQMGLEQLQEDIKVAQQELATLISGESSSSNDPP
NPAPSLADGRTSDPPMMPPSSVAPPLMPTAPVTDRFLMQPVRQQVASDAVQYEFSSPSAF
FEASWNRLMSLTLEDAQRMGVHYIGGQDVTPATGTGMAGTSSLW
>AMTR_s00041p00148530
MKKSRTSCGACKILRRRCNGSCFLAPYFPSSDPNKFFVVHKVFGASNLIRHLKEVDVKER
DDVVKSMVYEATARLTDPVYGCTGAIFSLLKQANDLRSQLAKAMEEIAEIQEQCRHLMAI
LTDDTNWYSFQVYSDDNISYLNNNNNVSKWLMKVETS 
>AMTR_s00041p00043710
MACRCAACKYHHRKCPPDCILAPHFPIGTTERFLTVHSVFGSANVARLLAEVPPPLRGDA
ITTLLFEAEALLNNGTKGPIAYIESLQMELRSLQTQIIAANLELNMLRSRATPPSVAPAC
STPPPSPGDSSSVIEGSGGMELNGKPVGSP 
>AMTR_s00041p00034160
MDWISSPSPSSSCSSLTTSSNQHHACASCRYQRRKCTPECVMAPHFPPNKEGDRQFAHVH
KLFGVSSVLKILKECPDEKKGEAMRTIIYEADLRARDPILGAYGVVLGLYDKIAQAKAHL
DSLNSILMQIRLHEQQAKHHHCGSLYGQHEIERRCCGSTQPVGLERRPYESCCGFTQPID
LRLNQHVDPLLNQPIDPQLPATTYAPGSLWSSSEYSQWYHQHSRVFPDAAPLMSVEAQEK
KPAVAARVDEMEDKLQAPLVPSRGELSMEVRSLERADDMQRFE  
>AMTR_s00041p00241970
MAGKASGTGQACASCKYQRRKCSADCPLAPYFPPDQLKQFQNAHRLFGVRKILKILEQLN
PAQKSEAMKSIMYEANARERYPAHGCMGIIHALHKQIEMAMQERDELVRCLALCQQQQQQ
EHHGSMVVGQGSSLQMVQPMGGMSVHHGGGGMGYNPSWVVHGGSGGVVNGGGMVYGGGGG
GLNEVGQGGGGVEYDVISPFFEGVDDRQSYVDSKGGGHESSSESSLKETQSMEKVSDNEL
KLFDIN 
>AMTR_s00041p00067130
MKDPVYGCVGAISVLQRQVHRLQKELDAANADLIRFACASPDMHNPILTPDQLLIRRIGN
SGSLSHPSLSHQNLTPHSLSHHQGSSDSFPNNGFPPTWSNTSPGGNTRRGENRM 
>AMTR_s00041p00011480
SNRASNQQQTCAACRFQRRKCTVDCPFAPYFPPESISEFVNIHRLFGAGNVAKLLDRCRR
PFDKAACMGTIIFQANERMRDRVLGCYRNVLQLNAQVAEARGQLFNLLHQIAMSRQQAVN
QVAGGYAYDVAAALQDPHQPIVPEPERARARAVATIRQWLLVNPQQQQWRPVAASVPPPT
DAAVATNFREILMLPAPTPATAAAANAGHGIEEVQENKMLPFLWSGGSSMKAGPSRIGEY
QDENETPINEKKKEKVEFEEEENPLADAKGKKKLV 
>AMTR_s00041p00187850
MLKGSSGHQACAACKHQRRKCTPECLLAPFFPAEHGDKFKAVHKVFGVSNVVKLIKSLDN
EEKQTRAIESICWEAEWRQLEPVEGCWAEFKRLNEELHRLRRELAEIHMCAKVYCAKNAL
PHGSCNNNNNNNNHNNSGNGHSCESCMGPTIGGAGTYGLIGLEGGSEGGDHVTPCPPAPP
SLNQHYYFQ 
>AMTR_s00041p00088960
MRMSCNGCRVLRKGCSENCSIRPCLQWIKNPESQANATVFLAKFYGRAGLMNLINAGPDH
LRPAIFRSLLYEACGRIVNPIYGSVGLLWSGSWQLCQAAVEAVLKGAPIVQISTEAAANQ
GPAIAPLSSKPYDIRHVSKEENTNTNSAACADLHKVKSRSRFKRSASKPKPKLEAEPVPE
PTDNELAQVCNLRWRRCYPGGFNGVDSDSSSQSEPTAEGDDSAFSAETVEVSLARRADSE
TDPDSRVEEIGLELTLGFEPAPRTRVERHHSSEPVSDVTLGL 
>AMTR_s00041p00248800
MGSRQNWCKIMASSNSIRQICSSCKYQGRKCDPDCILAPYFPADRMDDFLKFHSLFGIER
ICPILTLMIEPIKRPDAVKSMLYEANARLNHPGGCMYIIHMLQEQLKMLEYKLHSLKQEP
PHWRGVFLGQLGHGIDNLQRNYSANQELDHGLLEAQQLDHDSFEAQQLEQQQERVDLQVV
HGGTGGVVEGGEVAEVGQHGGVVDTEMMDTQVFLNV 
>AMTR_s00041p00021270-70%
MAPFFPPDRMSDFLNVQRLFGVNNVIKLISKFGKPGERAAAMRSIKQEANVRARDPILGS
YGIVLELNKHILHARTLLNNLCQQLTFCRAQHYCHFHSGFSFGTNSMHAPSSHPLLLLPP
PAPAPTAAYSLPWLLEDRMEQQQQKDFPNAWLTAMVAETPVSM 
>AMTR_s00041p00087340
MSCNGCRVLRKGCSEGCMLRSCLQWIDGAEAQGHATVFVAKFFGRAGLMSFISAVPENQR
PALFQSLLYEACGRTVNPVNGAVGLLWSGNWHVCQAAVEVVLRGGTLRPLPEFLAGNIPG
NLHYPDDFSEVSTAKDKRVCPKSKEKDEVSESGEVDLCLGLSHPSTFWPGKRPEKSRPST
PSMNSEGSVTCNESGSQLLNEPRVLNLFV 
>AMTR_s00041p00051070
MSCNGCRVLRKGCSESCMLRSCLQWIEGTEAQGHATVFVAKFFGRAGLMSFISAVVENQR
PDLFRSLLYEACGRTVDPVNGAVGLLWSGNWHICEAAVQSVLRGDRIISDLDSQAKKKRS
ESPSSFVVEGI 
>AMTR_s00041p00023770-70%
MAPFFPPDRMSDFLNVQRLFGVSNVIKLISKFGKPDERAAAMRSIKQEAKVRARDPILGS
YGIVLELNKHILHARTLLNNLCQQLTFCRAQHHRHLHGDSSFGTNSMHAPPPPPLLSQPP
PAPA 
