# Supplementary material for: Phylogeny and Functions of LOB Domain Proteins in Plants
Source: Int J Mol Sci. 2020 Mar 26;21(7):2278. doi: 10.3390/ijms21072278 (PMC7178066; doi:10.3390/ijms21072278)
Supplement: Supplementary file 1 [file ijms-21-02278-s001.zip › Additional file 4. LBD protein sequences/Arabidopsis thaliana.txt]

>AT3G26620
MNPKRCAACKYLRRRCPKDCVFSPYFPPNDPQKFACVHRIYGAGNVSKMLQQLPDQTRAE
AVESLCFEAKCRVDDPVYGCVGIIHLLKTQIQKTQNELAKTQAEIAVAQTKLSQTHISDF
M
>AT3G26660
MNPKRCAACKYLRRRCPKDCVFSPYFPPNDPQKFACVHRIYGAGNVSKMLQQLPDQTRAE
AVESLCFEAKCRVDDPVYGCVGIIHLLKTQIQKTQNELAKTQAEIAVAQTKLSQTQNSDF
M
>AT2G30130-AtLBD12
MGGPGSSPCASCKLLRRRCAKDCIFAPYFPPDDPHKFAIVHKVFGASNVSKMLQELPVHQ
RADAVNSLVFEANARVRDPVYGCVGAISYLQNQVSQLQMQLAVAQAEILCIQMQNEPTLQ
SHHQVLELDQDHKALLLNNNNINNCNTNNNNNNFGYAMSSGQFNSNFASPSSIMQMQMQM
QMQDPLKQESLWT
>AT1G31320
MKESSRKQGAASPCAACKLLRRRCAQDCVFSPYFPADEPQKFANVHRVFGASNVNKMLQE
LPIHQRGDAVSSMVYEANARVRDPVYGCVGAISSLQQQIDVLQAQLALAQAEVVHLRVRQ
STNFPGHGLCPDSPSSSGSPSSKQVSPQDNKGMFSHMDIVDEASLGESMWSC
>AT3G27650-AtLBD25(DDA1)
MPKRETKKIKPSQEVIKEGPFLVAIHLKGIYMSNYTNSPCAACKFLRRKCTSDCVFAPYF
PPEEPTKFANVHRIFGASNVSKILHEVAPHQREDAVNSLAYEAEARLKDPVYGCVGAISV
LQRQVLRLQRELEETNADLMRYAGCLGGETTSAYGGRRG
>AT2G28500
MLKMEINGGVATPTASAVAKVTETTTPVNSPSPTSSPPPPPSPQQPPQPPVVLSPCAACK
ILRRRCADKCVLAPYFPPTDPAKFTIAHRVFGASNIIKFLQELPESQRTDAVNSMVYEAG
ARMRDPVYGCAGAIYHLQRQVSELQAQLAKTQVELVGMQLQRSSLLELIYNMEQTKLSVQ
EQGQQKMSFESSFESGDEFISSPDEESNDLGFLEDNNNNNNSSMSWWDPLWT
>AT1G07900
MESKSDASVATTPIISSSSSPPPSLSPRVVLSPCAACKILRRRCAERCVLAPYFPPTDPA
KFTIAHRVFGASNIIKFLQELPESQRTDAVNSMVYEAEARIRDPVYGCAGAIYHLQRQVS
ELQAQLAKAQVEMVNMQFQRSNLLELIYNMDQQQKQEQDNMSFESNDLGFLEDKSNTNSS
MLWWDPLWTC
>AT2G40470-AtLBD15
MSRERERFEEIGKKIKREADAWPHQMAGIRRPMSGPPGTLNTITPCAACKLLRRRCAQEC
PFSPYFSPHEPHKFASVHKVFGASNVSKMLMEVPESQRADAANSLVYEANVRLRDPVYGC
MGAISALQQQVQALQAELTAVRSEILKYKQREAVATLIVPSNSQVAGFHNSGGVSVIAPP
PQRPTTPPQPTTAHPPSPSSCVFSQPTTRDLEYGNIESENNYFG  
>AT1G65620-AtLBD6(AS2)
MASSSTNSPCAACKFLRRKCQPECVFAPYFPPDQPQKFANVHKVFGASNVTKLLNELHPS
QREDAVNSLAYEADMRLRDPVYGCVGVISLLQHQLRQLQIDLSCAKSELSKYQSLGILAA
THQSLGINLLAGAADGTATAVRDHYHHHQFFPREQMFGGLDVPAGNNYDGGILAIGQITQ
FQQPRAAAGDDGRRTVDPS
>AT5G66870-AtLBD36( AS1)
MASSSSPCAACKFLRRKCTQECVFAPYFPPDQPQKFAFVHKVFGASNVAKLLNELASNQR
EDAVNSLFYEAEARLRDPVYGCVGLISILQHRLKQVNHDLENAKKELATYVGPQAMLPIL
QPHFMSLPPQPQRPSSSSASVLTQHHHNLLPMMAIPTGQLYHQQQQQIFEAQQLAAVARE
QQNEMFRAYGGGGGSSSPHHQNQAQAEILRFNNGFDSVPAGSVTVTGFNQLSSGGTAVTG
MSLGGNFVDSPSTNNNYHTDQQLHHHHQPQQHHEAQLFIPSQSSQPLPLQTQETQTQTQP
NSESEEGRRNVIG 
>AT5G63090-AtLOB
MASSSNSYNSPCAACKFLRRKCMPGCIFAPYFPPEEPHKFANVHKIFGASNVTKLLNELL
PHQREDAVNSLAYEAEARVRDPVYGCVGAISYLQRQVHRLQKELDAANADLAHYGLSTSA
AGAPGNVVDLVFQPQPLPSQQLPPLNPVYRLSGASPVMNQMPRGTGGSYGTFLPWNNGHD
QQGGNM
>AT2G23660-AtLBD10
MASTPCAACKLLRRKCTQECVFAPYFPPTNPQKFIFVHRVFGASNVTKILNDLPPDQRED
TVNSLFYEAEARIRDPIYGCVGLISFLQQYLKKIQQDLLTAKEELVGYLGPDAVIPPPYL
PPIGNNPPPNFMMSMEGMPPGVIPQGEPLMIREPNMSQQHHHQQPQDEQLQFIASDAQRM
AAMMLERGDQQGMFNGYGIDNNGSVTATGFNQMDVNDQGAGGSLSGPSLALGSFGDAYQM
GQETEHGHINHDQLQTQLMLQPPLQEGQEQTEEGQFLMQPMGQENLHDEEEEEELEPPVK
WRMSENKEASF 
>AT2G30340-AtLBD13
MIGNNREGFGEYYETVKKIKKDPAFETTTDHAVMGIRRHVAVPPGTTLNTVTPCAACKLL
RRRCAEECPFSPYFSPHEPHKFAAVHKVFGASNVSKMLLEVGESQRGDAANSLVYEANLR
LRDPIYGCMGAISALQHHIQSLQSELTTVRTEILRHKYQEATTITSLQNNFNSTTTTSSV
SCDQHALASAILLPPPPPPPPTPRPPRLLSSQPAPPPTPPVSLPSPSMVVSSSSSSNSSA
TNSMYNPPPSSTAGYSNSLSSDNNVHYFD
>AT3G11090
MRGHEPRSSSSCAACKLLKRRCTPTCIFAPYFRSSDLITFAKVHKVFGASNVSKLLGEVP
EEQRQETVNSLAYEAEVRLKDPVYGCIGAIASLQKKMLELQHDLAVARTRLLAHSGVNNS
QVSPLDDSPELAAFLDLVPYSDLMLLDGSTNLDAYLYDLGQPPFV
> AT1G16530-AtLBD3
MRQKGHRHGRTVSPCAGCKLLRRKCVKDSCVFAPYFPAKEPYKFAIVHKIFGASNVNKML
QELSENHRSDAVDSMVYEANARIQDPVYGCVGTISSLHRQLETLQTQLAFAQAELIHIRT
LHRIHTKPPPYTASTVTFPSNKDFYSDIDMAVAYTDDAGDFLWSC
>AT3G50510-AtLBD28
MMFHQMDKISTPCAACKHLRRKCTEDCVFAPYFPSTKLDNYEAVHKVFGASHVATLINSL
HPCQREFAMDTLAWEAQVQANDPVNGCLGIIYNLLSQIKDLEEQLAIVKNELASYCIVPT
FVPPPSMTNLEMHNNPMMIPEHTPNNGGCLTGQQLYNEAQRFASTQSAQMQETQMQHDEE
SYRDKSSYQKFGPCFNLH 
>AT3G13850
MPSGKPSSVFPLHPKPTPLKPSSSTSSSNNNSTNQACAACKYQRRKCAPDCLLAPYFPHD
RHRQFLNAHKLFGVSNITKIIKSLTPPEKDAAMHTIMFQSDARANDPVDGCYGIIKKLQY
QIEYTRNELEIVLQQLAMFRDRAHQHHHQEPHIQMQEQEDLSSFSSSCDLNNNNSIPYNY
PLNHIQEPNQQQYCSSGNNFSGLQEDMWCLQLQDSSTIVNMKAGFIDECEDVKPVEEVSS
ERHEFEPHEAFVEQRKLDLPSAQYIISS
>AT5G35900
MNSTCCSACKVMKCDCAPNCIFAPHFPLTNLETFERLHRIFGAGNVFKILANLDPIQRET
AVNALCYEAEALERDPIFGCVGIFNHYKNQLQNLDEQINSAKNELAAIIGLDNVPQYSSI
PMPADFLTNKFSLHPYIEKMEGLDEVQKKELMQLPPVDAQVIVNEMFRKRGNIKICGGHG
DACASTSGGTSATQKTLPFPQNHNQP
>AT3G47870-AtLBD27
MSNTKHIHKGLQERLLDLLLIALIVYMTLKGGTSGACAACKYQRRRCAADCPLAPYFPAE
QPKLFQNVHRLFGVRSIVKILEKLDETQKPEAMKSIIFQSYVRDRSPVHGCLGVTQQLQY
MIWFAEEELKAVNSQLQLYRSQPQNGQNQNQNHNHNQMIHELGSDHNKQQEDVTSQQLDL
GMGLNVNNNQSNVVTPFFSSLLPVSETQQPQMSYTYSCSEVNNNGYSPPAYNTDSGKEIL
TNNNNVWGDQNRFLYNNNNGGGYSNQNESCHEMKSNGVMAIQSQLVNLQMVSNHQRVEEE
EADHEYDELHQFLDIIDDRQSFGDSKEA
>AT1G72980
MSLSTFSGGSTTACAACKHQRKKCKKNCILARYFPQDGTNKFLNAHKLFGVSNITKMLKR
IEESQRDIAMENLIYHANARALDPVGGVYRTICDLKCKIEFVQTELNLTRQQIDMCRSLA
QEQHRQRQNLPYRCNSFESLLQQDGDEYVNVDGLDHQNMQQQQEMQQQQQNPSNYDMFLE
MPEQTSKVKLEEEKISDQRKNNLMRQILMSSAII
>AT4G00220-AtLBD30(JLO)
MSSSGNPSSSSGGGGGPCGACKFLRRKCVAGCIFAPYFDSEQGAAHFAAVHKVFGASNVS
KLLHHVPEHKRPDAVVSICFEAQARLRDPIYGCVSHIVSLQQQVVSLQTELSYLQAHLAT
LELPQPQPPQVPVSSSGSLQALSITDLPTISPSVYDLSSIFEPVMSSTWAMQQQPRPSDH
LFGVPSSSNMGGGGELQALAREFIHGGQMPAQPSPGTSGSASSVIKRE
>AT2G45410-AtLBD19
MMTGNLNGGGRGGEGPCGACKFLRRKCVKGCVFAPYFDAEQGTARFAAVHKVFGASNASK
MLLRLPLHKRLDAVVTLCYEAMARIRDPVYGSVGHLFSLQHQVMNLQAELAHVQARLSTI
QRFPLQSPQQMQPPSFDPAHNNEYAMEPSNLDSVWGEEHLLQDGTGDGDFQELASQFVSR
YLPAVKLPACT
>AT2G45420-AtLBD18
MSGGGNTITAVGGGGGGCGGGGSSGGGGSSGGGGGGPCGACKFLRRKCVPGCIFAPYFDS
EQGSAYFAAVHKVFGASNVSKLLLHIPVHRRSDAVVTICYEAQARIRDPIYGCVAHIFAL
QQQVVNLQAEVSYLQAHLASLELPQPQTRPQPMPQPQPLFFTPPPPLAITDLPASVSPLP
STYDLASIFDQTTSSSAWATQQRRFIDPRHQYGVSSSSSSVAVGLGGENSHDLQALAHEL
LHRQGSPPPAATDHSPSRTMSR 
>AT1G06280
MMQRNSNNTSITSNISNNSSSHQACASCKHQRKKCNNECILSPYFPARKTKEFQAVHKVF
GVSNVQKMVRTVREEDRTKLSDSLTWEALWRQKDPVLGSYGEYRRICEELKLYKSLVHNQ
PLIGWDNNQRVFNNNSNNKNGLAMTNSSGSGGFSVNNNGVGVNREIVNGGYASRNVQGGW
ENLKHDQRQQCYAVINNGFKQHYLPL
>AT2G42430-AtLBD16 
MASSGNGTTAGTGSPCGACKFLRRKCASDCIFAPYFSSEQGAARFAAIHKVFGASNVSKL
LLNVPIHDRCEAVVTIAYEAQARLHDPVYGCVSHIFALQQQVAFLQSQVMQMKAQIAGHQ
TSAAGDLRHSSESTNQFMTWQQTSVSPIGSAYSTPYNHHQPYYGHVNPNNPVSPQSSLEE
SFSNTSSDVTTTANVRETHHQTGGGVYGHDGIGFHEGYPNKKRSVSYCSSDLGELQALAL
RMMKN
>AT4G00210
MSGSTTGCGGPCGACKFLRRKCVADCVFAPYFDSVEGTSHFTAVHKVFGASNASKLLMMI
PASRRLDAVVTLTYEALARLRDPVYGCVGHIFALQHQVMNLQAELAYVQTQLSTLQGLPP
PNSQNNSRTEAASSSNVPLISSVDSKDNMSSSSSHIPCMSQQQEQEQPKEAIEVPTESVD
LSTFFGLENPVDEDGDLNALAREFFTKYLTGGKYRPSSLI 
>AT3G03760-AtLBD20
MADQQRGHNTSDSRRKSLAGKRTSQQTPTSSLSSGGVSMAAATTGTGTASPCGACKFLRR
KCVSGCIFAPHFGSDQGAARFAAVHKVFGASNVSKLLHHIPVNRRHDAVVTISYEAQARL
SDPVYGCVSTILALQQQVASLQAELSVVQSQLINSRVAMANVMQQQTHHQQQQQQLVVMQ
QPEYSNNSSASTTLAGAAMNSFTMTADAAAVSYDVMAPTNLEHSLQPMPPHQQRRGDYQH
EDEEESGADFSVAVGSTAVASKVIFPAEDFHRR
>AT2G31310-AtLBD14
MGGLGSPCGGCKFLRRKCVEGCVFAPYFCYEEGSSNFAAIHKVFGASNFSKLISHLPDHD
RCDAVRTISYEAHSRLHDPIYGCVSQIFSLQQQVVSLQAQVVLLREEASRRFPQDDPGCN
MKQQEKVLAQQMPQDLHNWFHQGILDSDFDPMSGTTRDNERSMDHNESPCSSNESLNYYQ
EVNFPWSV
>AT3G58190-AtLBD29
MTSSSSSSGSPCGACKFLRRKCAKGCVFAPYFCHEQGASHFAAIHKVFGASNASKLLSHL
PISDRCEAAITISYEAQARLQDPIYGCVSHIFALQQQVVNLQAELEILKQQAAQSMIFAD
SPTSENPNSYYGDTTKAPYHHDHQNIYHHHDQTHLVYQTGSSGTVQHGDATESSYHNETS
SGMGEFSIYSDLEQHLNTFNQDHLKELQSANFGYISFS 
>AT2G42440-AtLBD17
MTGSGSPCGACKFLRRRCVKGCVFAPYFCHEQGASHFAAIHQVFGASNASKLLSHLPMED
RREAATTIYYEAQARRQDPIYGCVSHIFSLQQQVVNLQTQLEILKQQATQSMMAIDSPSI
ENPNYYQDTKPQYLQESHDLHHHHLTTSNCQTEQNSDLKNIMTSCYHQMEIETTPFTGAG
GDTMAGSYYYNSSSGCSEELKSVSTNGEFSKYSELDQHLTNTFNQYRHGGNNLISESLGY
ITYS
>AT5G06080-AtLBD33
MASHGSSCGACKFLRRKCNRDCVFSPYFSYEQASSHFAAVHKVFGASNVSKHLLHLPQHQ
RNIAAITISYEALSRMRDPVYGCVAHIFALHQQVVTLQEEIEFLGSQMKNFSYSNQNGSQ
LNNIPEFVNQMTMATTNFVDESVLNNADGRNCYDGFFTNSEEMLVNHQWLQNMDYYY 
>AT1G36000
MEPLGNRRPCSVCITKNRNCPRFCEYAEYFPYELQSQYESANELFGTPNIITMMQHAPEE
KKQMLATSIIMEGNAWTEDPISGGFGMIQKLMWKIMLHKAYLRELQEKIKEEKEKKPASS
LY
>AT3G27940
MNANPCEVCRFQNKQCVNNCMFALLFPSSDLEKFDVVNRIFGLETLTFYLKDLSPMERID
TTRTLYYEAKPCFLNPPKNPSKFLEALLNYPYQKAEEVSKTKKLLASYSRPCVVLALPAP
KYTQSKSKPSVLRKRKRKTKSSDESAIRVVEDS
>AT5G15060
MTLQGSSGVNNGGYVNQCAACRHQRRRCTPDCFFRPYFPAERHQEFQNFHRLHSNTRLQK
KLKELGLSPEEQREAMSSIIYESNIRSQFPGPSVAVTNTFSIFEPKSHSSPLNYVAPVIK
SPPLSSIPPPPASLIPPLTTS 
>AT2G19510
MEPLGDRRPCCVCITKNRNCPRFCEYAEYFPYELRSHYESTNELFGTPKIIKMMRHAPEE
KKQMLATSIIMEGNAWTNDPVSGGFGMVQKIMWKIMLHKAYLHELEEKIKEEKEKIELHL
>AT2G19820
MDVSRVNVKRAPCALCTTKNKRCPKKCDFAPYFPAERKGEYENAHKLFGTSNIIKMMRFA
SKDKQRDMLASSILMEGDAWKKDPARGGFGMIQKLKWQIELRKIYLNELKEKIKVEKEKT
ELRL
>AT5G67420-AtLBD37
MSCNGCRVLRKGCSENCILRPCIQWIETADAQGHATVFVAKFFGRAGLMSFISAVPDSQR
PALFQSLLYEACGRTVNPVNGAIGMLWTGNWNICQAAVETVLRGGSLRPIPELLTHGGGF
AGFPSPTSEEASEICTEMLNLQQNDSTDRNIYHHSRFSSSRSRSTMDSSSPTKRKRLSSE
DQPSSELDLSLIPNFPIKQATPSSTRRRSVTPSMNSEDSGTTTTTTAFCDKGDVYGNGGG
ETTKLLNLFV 
>AT3G49940-AtLBD38
MSCNGCRVLRKGCSENCILRPCIQWIESPEAQGHATVFVAKFFGRAGLMSFISAVPESQC
PALFQSLLYEACGRTVNPVNGAVGLLWTGNWNVCQAAVETVLRGGSLKPIPELLNGGGFA
GFPSPTSDEASEICTEMLNLRKADDSGDRNIYHHCRFSSSRSRSRSTASPPKRKRLSSEQ
QPSSELDLSLIPIYPIKTLPFKEDTPSMYSEESVTTVSFQNNNAGDRYVRCGGGGGGATT
KLLNLFA 
>AT4G37540-AtLBD39
MSCNGCRVLRKGCSETCILRPCLQWIESAESQGHATVFVAKFFGRAGLMSFISSVPELQR
PALFQSLLFEACGRTVNPVNGAVGMLWTRNWHVCQAAVETVLRGGTLRPISDLLESPSLM
ISCDESSEIWHQDVSRNQTHHCRFSTSRSTTEMKDSLVNRKRLKSDSDLDLQVNHGLTLT
APAVPVPFLPPSSFCKVVKGDRPGSPSEESVTTSCWENGMRGDNKQKRNKGEKKLLNLFV
>AT1G67100-AtLBD40
MRMSCNGCRVLRKGCSENCSIRPCLQWIKSAESQANATVFLAKFYGRAGLMNLLNTGPDH
LRPAIFRSLLYEACGRIVNPIYGSVGLLWSGNWHLCQAAVEAVMRGSPVTPIACDAAVTG
QAPPFNNKLCDIRHVSSRDENVKRRSRGACKEERNVRSLSHESSLSHESPVSSEETTTEE
PKTWIGLELTLGLEPLARGNHVVVPMKKRKLERCGTSEDEDTCKIELGLVCSE
>AT3G02550-AtLBD41
MRMSCNGCRVLRKGCSEDCSIRPCLAWIKSPEAQANATVFLAKFYGRAGLMNLINAGPNH
LRPGIFRSLLHEACGRIVNPIYGSVGLLWSGNWQLCQDAVEAVMKGEPVKEIATDAATIG
QGPPLKIYDIRHISKDDNSAAAATGSTDLKLAKTRRAKRVSTVAIQAESEGKSDEASHDS
SLSHQSEIVAAHEGESKESESNVSEVLAFSPPAVKGSGEIKLDLTLRLEPVSRAYHVVPV
KKRRIGVFGTCQKESTCKTELML 
>AT1G68510
MRISCNGCRVLRKGCNQDCTIRPCLQWIKSADSQANATLFLAKFYGRAGLLNLIESGPDH
LRPAIFRSLLYEACGRIVNPVDGSVGLMWSGNWAQCQAAVDAVLNGLPITHTPLPSASAS
HQIIPPHRTYDIRHVAKDPTTGGDSSENLATRVNANKSKTQTGRFKRESVNQLGECSHDM
WQLPSSSATHGYGHFTLENVESRREAPFNQSSPNLGFDDQVDINEVGLELRLG 
>AT4G22700
MASNRCAVCKILNETCAPMCIYAPHFPSNDASFKVIIQIFGAVNVCNILDNLEFPEQREI
AANCLRYAAEARIRNPISGCHDMILQYKNILNNVEQDIESAVNELGTYVGHDQVPKFYDL
PMPDDFLMTPVSLDSFIAKIKSLNEVQKNQLMQLPTAADNAPMIMNSIFGKMEDKNLKDG
HRADGASTSAGK
