# Supplementary material for: Phylogeny and Functions of LOB Domain Proteins in Plants
Source: Int J Mol Sci. 2020 Mar 26;21(7):2278. doi: 10.3390/ijms21072278 (PMC7178066; doi:10.3390/ijms21072278)
Supplement: Supplementary file 1 [file ijms-21-02278-s001.zip › Additional file 4. LBD protein sequences/Beta vulgaris.txt]

>BVRB_2g036550
MESNYSSDKMMYSSPGATSTPPPGSPQSPNSPPSGHGHGYGHGHGHGHGVGGAPVIMSPC
AACKILRRRCADKCVLAPYFPPTDPLKFTIAHKVFGASNIIKLLQDLPESQRADAVSSMV
YEANARLRDPVYGCAGAICQLQKQVSDLQAELAKSRAEIVNMQCQQANLLALICMEMTTQ
SQDHAMIPVSASSPQSGGSSDSGAYEIGANNSNNNNNFLSFYDDNNSLNSIWEPLWT 
>BVRB_2g025310
MTGVSTSCGACKFLRRKCTSECVFAPYFSYDEAVAHFAAVHKVFGASNVSRLLFHLPEQF
RGEAALTISFEAIARMRDPVYGCVGYIYALQQEVANLQEEIEVLGNNIANNLSIGVASSD
CEGSRSQQGGETSKEIEKIEQLIMERELYEAALEGDMNLFKEAQSKAVDEEYLLQQTTEK
NNIIHIAIRREQYNFIETALTTLREQVVRKLICAKSCNDDNPLHIAAQVGSMKIAKLLHK
CCVELVGDGKNEKPWRTQNSEGNTPLHVALINGRVEVAKFLFEVDSSLARITNQLEETPL
HLAVKHQVDGKFPNYLSLFVLEIYELPNNPIM
>BVRB_2g023440
MKGYNEPRSSSSCAACKLLKRRCSPSCIFAPHFRADEPKKFAKVHKVFGASNVSKILNEV
PEEHREDTVNSLSYEAEARLRDPVYGCIGAIVLLQRRMFQLQHDLALARARLAHYKAGSV
RTNVTATATATATATATSTDDNGLLGFDDHNINIIHMNLLNNGLISSDQFSQIDSGVYNT
TDFGQVSDLLPL
>BVRB_2g029900
MSRERERFDEIGKKIRRESDAFAIIGGGGGGSGGAGGGRGGGRRHIQLGPPGTTLNTITP
CAACKLLRRRCAQECPFSPYFSPHEPQKFASVHKVFGASNVSKLLMEVPETQRADAANSL
VYEANVRLRDPVYGCMGAISALQQQVQVLQAELNAVRAEILKYKYREANHISNTISTNNS
SSPASHNLAYFSSGAAVSIAVPPPLTQSISAPSPPPPPPPAPPFHNLPPNSSLSSSMYTQ
PSSASPDHDHYSSISNENISYFG 
>BVRB_4g074460
MASSSNSPCAACKFLRRKCQPECVFAPYFPPDQPQKFANVHKVFGASNVTKLLNELHPHQ
REDAVNSLAYEADMRLRDPVYGCVGVISLLQHQLRQLQMDLSCARTELSKYQNFTFPTPA
TNNCSGGGILAASAVASTASATAEAAHHHHHHPQSLGIGLLGIGGGLTGAARDQQQLYSP
HQFFPNHHHQTGVGLGINTLRGFDMAAGGSGNNHGYDTGLLAMNMNVSAAAGIGQLTQLH
QQPTARAAGGDDRRSIDPS
>BVRB_5g109750
MPDHHGDSGRRKSGIGKRSTATVLSDQEGLLAATAPCGACKFLRRKCTSGCIFAPHFGSD
QGAARFAAVHKVFGASNVSKLLLHIPMNRRQDAVVTISYEAQARLSDPVYGCVSTILALQ
QQVATMQAELAMVQSQVINSRLAMANVLQSSQHQQQLSCNNGFHEVIMHHHPHNHHIQQP
AYSNTSSASNNILNMNTTTTTSTATTAVYASTYNDFVVAAASTALSSHSLDLLRLSRPQQ
DDEEDDEEITRNRIAFANHLMH
>BVRB_5g115440
MTLKGGNNQACAACKYQRRKCTSTCPLAPYFPPDQHKMFQNVHKLFGVKKIQKLLKLLHP
SQHNEAMSSIIYQANIRERSPVYGCVEVIQHLRNQIRQCEEELYAVHSMLNTYRHQHDHQ
QISTNVVSFTDINSASQLQLGMGPPSNIIPSFYNQNTAVLQQHYNSENVVPLSQNHSYSS
SSSPYHSSYLDVKEPLLNSMWIQHPGIHDNTNSENENAIPIQSELVITSESPAFQENAFQ
DYNDMHPYFDTIDDRQSYIDSKVAYDSR
>BVRB_5g117760
MASSSSYNCPCAACKFLRRKCMPGCIFAPYFPPEEPQKFANVHKVFGASNVTKLLNELLP
HQREDAVNSLAYEAEARVRDPVYGCVGAISYLQRQVQRLQKELDAANADLLRYACHDISS
TTAAIAMQGISPSPPPPPPPLPRQQLDQFGGFYQPPDPNSHLLSYPLLPWNDMNNVDQQR
GDDHHQGNM 
>BVRB_5g120850
MAAGAGSPCGACKFLRRKCASDCIFAPYFCSEQGPARFAAIHKVFGASNVSKLLLHLPVH
ERCEAVVTIAYEAQARIRDPVYGCVAHIFALQQQVAYLQAQLMQVKGQLANKNMENQWTT
TTTLEGNNQNYLAGIQAGVFQTQSGVTNNSSNYMNNNNPISSPQSSLDSVDHHQNVTNDV
GMMVMAMQDYGGVIQAKTEGIIGKKRSLDDMGELQELALRMMRN 
>BVRB_5g120860
MTGSPCGACKFLRRKCVRGCVFAPYFCHEQGATHFSAIHKVFGASNVSKLLAHLPVGDRS
EAAITISYEAQARLQDPIYGCVSHIFALQQQVVNLQAQLAGLKQLQAAQGLCSSNSTQNP
SERSSSNYPQDVQSWLQSEYPQMMPPFNSTNFNCTAESSAIYGSNQGGFVNHNHNSMVLQ
DDQDGSFASFEGSSSMASLDFENKSKWPYQNVVDDLHSMAFGYSQHS 
>BVRB_6g134530
MSSSNSPCAACKFLRRKCTQECVFAPYFPPDQPTRFANVHKVFGASNVAKLLNELRADQR
EDAVNSLAYEAQMRLQDPVYGCVGMISVLQQRLRNIQGDLYTAKKELASYIGPSALMPAM
TPGVAANVMQVMQQQVNMMGVPIGTTATPCNVSLATAAAAGVAHMHPQEIAGARHLASLV
GRDEQKMVVKWGHEQLQDHQQQQQQLQEQQQQQQQLQEQQQQQQQLQEQQQQQQQLQEQQ
QQQQQQQQQQQQQFLGFNGSRTMYEGAMVVGGSSSGVGFDQVGSASVAVSPSLALGAATF
DHNAYNQIQAQQPQQQQDESLGQLLLLQQPATPQQQQQLQGHGEIDQLIPHHELNQQPHH
QGSTSHSHHQFILQPHHHEHNQQPHQASTSHTHHQFMLHPHHYEHDQQPLHHHEHNQQPH
QGSTSHTHHQFMLHPHHHEHDQQPLHHHEHNQQPHQGSTSHTHHQFLLQPLHHEHNQQPL
HIEHNQQPLQQQLLLLQQQEQSQQQQQQQQQQQQQRDGSEEGWTIGPPL
>BVRB_7g170650
MSNSCITNNTSSNHNHNHHHSSSRISNGTQACAACKYQRRKCASDCALAPYFPHDRQRQF
LNAHKLFGVSNITKIIRNLSPPDKDIAMRTIIYQSDARAKDPVGGCYRIIRELQYQIAYF
KAELDVVIQQLELCKAQVYHQQQQQQLYPGDGVDHNNNNELVTCDNNNNNNSYQQYEGLM
RCYYYDQGNNNNNNNNEQQYMNMMLPISSCSEQNNGQLDQNDQYSWVAPANEEAVLASSN
SSTSHGECFVIKSEFVGECEGLEMKPQIQIGASNGGSYDIDEEREYGSKFDDDSSTHVDL
SCCDLQGDELKFVPQQTTQLSEEEVVALKGEKIVVDNPEEESFHHISEHDLRNAATMFTL
TN
>BVRB_7g175180
MGTGSTPCASCKLLRRRCAKDCIFAPYFPPDDPQRFALVHKVFGASNVSKMLQELPVHQR
ADAVSSLVYEANARIRDPVYGCVGAISYLQNQVSQLQMQLAVAEAEIMSIQMQQDPTTAL
LQNQIEFEDEKSLLLATSNNFSNLQHYLNDFAASAGNVIQDPLKRESLWT
>BVRB_7g175670
MVASSYYENNHQIQVTGRRSSPHMMGLGSPSPIGNTLNTITPCAACKLLRRRCAEECPFS
PYFSPHEPQKFAAVHKVFGASNVSKLLMEVPDTQRADAANSLVYEANVRLRDPVYGCMGA
ISALQQQVQTLQAELNAVRAEILKYKYREAANTLMSATNTTQQHTHPQHHPNNNNSLVTS
VAAAAAVIAASLPPQVQSPPHQSQQQPQQTTPPPPPATPPPQQPAASVVVVPSSPMGAAS
LYTPPLQPPDHSGNNPWLGPIKENGNN 
>BVRB_8g194110
MSSSNSPCAACKFLRRKCTQECVFAPYFPPDQPQRFANVHKVFGASNVAKLLNELNAAQR
EDVVNSLAYEAEARLRDPVYGCVGLISLLQQRLKQVQTDLYTAKKELATYVGPSALMPMI
QPSYANPASTSAVNVMQQQYNMGPMMGIPTGVVAGPSHGGGGTQLVIRDAQQQQQQLIES
QQLAALTVKDEQEMMRNWEQQQQQQQQQFMRFNGSSDLYEGTMVVGGDGGEFNQVGSASA
ATSPSLALGATTFDHNGYNHIQTQQPQQGAESLGQLLLLQQPVTTQQQPGMGEVAQGIPH
HENNQQQQQGSISHQHLLHHHEHNQQQQQAGSE
>BVRB_006550
MKENGRKQGAISPCAACKLLRRRCAPDCVFAPYFPADEPQKFANVHRVFGASNVNKMLQE
LPMQQRGDAVSSMVYEANARVRDPVYGCVGAISSLQQQIDVLQTQLALAQAEVVHLRMRQ
LTNTTPHRHYQGTLSSENSPSSNKIISSQAKSLFSMDMVVDQPNMGESLWSC 
>BVRB_1g019320
MSNHHQQNNQQEWQGGGGSSNNSNNIGGGPCGACKYLRRKCVKGCVFAPYFDSEQGTAHF
AAVHKVFGASNASKLLLRIPAHRRLDTVVTLCYEALSRVRDPIYGCVAHIFTLQQQVMSM
QAELAFVHARLSTLQRLPPTFPTVDQTNPHCCVDQMAATPATTNTNGTVAPCMPSFDNNA
FLSQPSLSSLAASAPATASELASFCNLTDYHQHDDMIIEDDDLQTLTREFVSKYLPGVKF
KSEPH 
>BVRB_1g019330
MSCANPGSSGGGSGGVGGGGSGCGGGSGGPCGACKFLRRKCVVGCIFAPYFDSEQGAAHF
AAVHKVFGASNVSKLLLHIPVHKRLDAVVTICYEAQARLRDPVYGCVAHIFALQQQVVNL
QAELTYLQAHLATLEVPTPPPPPPQPLMPPPQLSIADLPSASTVPATYDLSSLFDPMVQP
LWAMHQQQQQRGPMDQRVFGSTDRGPTIGSGGGDLQAVARELLHRHGSPTIGHMHDPSPS
SSMSK
>BVRB_7g177580
MSNSIRCAACRYLRRKCPKDCIFGPYFPSINLERFACVHKIFGASNIAKMLKQLPEERRK
EAAESLVQEARSRVRDPVYGSVGTITQLIEQIMEAEYELAKTQGLIALFHAQYLREHQHN
YIEPFNKTLTAQIQDDLHFDHFTVESYL
>BVRB_9g225500
MVMVTHDSVSPSSSSCEVPPPQSHATAVVVSPCAACKILRRRCADKCVLAPYFPPTDPLK
FSIAHRVFGASNIIKFLQELPESQRADAVSSMVYEANARLRDPVYGCAGAICQLQTQVND
LQAQLAKAQAELVNMKCQQANLLALICMEMAHQHDETPPSNTSQSQSQSPEHPNSGLSNI
ACFIDDNNLEGSLWEPLWT
>BVRB_2g026860
MRMSCNGCRVLRKGCSEDCSIRPCLQWIKSPESQANATVFLAKFYGRAGLMNLINAGPEN
LRPAIFRSLLYEACGRMVNPIYGSVGLLWSGQWQLCQNAIEAVLKGAPITPIPTEAAANP
PPIKGAYDIRHVCKDDHSTAELHRVKPSRNRFKRVGSKSKPTKVAADAASALQMMAAASK
VTESTRPDSDELNGAGSSTSHDSTVSHQDEPTSTTDTSLFSNEATVDAAIAAGGDYSDHG
GDDGEVELELTLGFGFDSVGRTESKSGVISQGNDQGLCGLDLGLV 
>BVRB_6g127990
MSCNGCRVLRKGCSESCILRPCLQWIDTPESQGHATVFVAKFFGRAGLMSFISNVPDSQR
PALFQSLLYEACGRTVNPVSGAVGLLWTGNWNLCQAAVETVLRGGTLRAISEFLVGAPPS
PVPVTLDTDENSEVFCPSKPYNNNNHNNTWRNHIGGGVDMMQQDFKMINHKKLQSSSSSL
PTPRFTNSKRRKEEDDHHVRLLDLSLTPPTFIHAPPRQRPETPSLNSEESATTVSFDSDA
VYYQPKTLNLFV
>BVRB_016000-70%
MRTSCNGCRVLRKGCSDDCVIRPCLQWMKSSDAQANATVFLAKFYGRAGLLNLLNAGPDH
LRPGIFLLLFCLVF 
