# Supplementary material for: Phylogeny and Functions of LOB Domain Proteins in Plants
Source: Int J Mol Sci. 2020 Mar 26;21(7):2278. doi: 10.3390/ijms21072278 (PMC7178066; doi:10.3390/ijms21072278)
Supplement: Supplementary file 1 [file ijms-21-02278-s001.zip › Additional file 4. LBD protein sequences/Brassica napus.txt]

>BnaC08g29120D-1
MSSSSSSSVSGSPCGACKFLRRKCAKGCVFAPYFCHEQGASHFAAIHKVFGASNASKLLS
QLPTSDRCEAAITISYEAQARLQDPIYGCVSHIFALQQQVVNLQAQLEILKQQVAQSMTF
ADSPSSENPNSFYGDTTKTTSYHHDHQNIYHHHDQSHLVNQIGSLGTGQHGDATANSYPS
QNSSGFGEFSIYPELEQHLNAFNQDHLKELQSANFGYISFS    
>BnaA03g28380D-1
MADQQRSHSTSDSRRKSSAAGKRTLQRITTSSFSSGGAMAATATTGTGTASPCGACKFLR
RKCASGCIFAPHFGSDQGAARFAAVHKVFGASNVSKLLHHIPVNRRHDAVVTISYEAQAR
LSDPVYGCVSTILALQQQVAALQAELSLVQSQLVNSRVAMANVMQQQQSHHHQQQQQLFV
MQQPEYSNNSSASTTLAGAAMNRFTATAAAAVGYDVMSPANLEHSLQPMPRHQTSRQSQH
EDEDESGTDFSVAVGSTAVAAEVIFPAEGFHRI
>BnaA05g04840D-1
MTGNLNGGGRGGEGPCGACKFLRRKCVSGCVFAPYFDAEQGTATFAAVHKVFGASNASKM
LLRLPLNKRHEAVSTLCYEALARLRDPVYGSVGHLLSLQHQVMNLQAEIAHVQARLSAFQ
RVSIIPPQQMQQPPHNNEYPVEQTNLDFVWEEEQLPQAGNEDGEFQELAMQFVSKYLTEV
KLPACTFG
>BnaC07g24640D-1
MSSSYSNYTNSPCAACKFLRRKCTSDCVFAPYFPPEEPKKFANVHRIFGASNVSKILQEV
EPHQREDAVNSLAYEAEARLRDPVYGCVGAISVLQRQVLGLQRELEETNADIMRYASCLG
GETTSVYGARRG 
>BnaA04g02120D-1
MSSSGSPCGACKFLRRKCANGCVFAPYFCHEQGASHFAAIHKVFGASNASKILSNLPISD
RCEAAITISYEAQARLHDPIYGCVSHIFALQQQVVNLQAQLEILKQQAAQSIMFADSPSS
ENPNSYYGDNTKTSYHHDHHQEHRNIHHHHHDETRLVYQTGSSGMVQHGDATVNSYPTGN
CSGFGEVFIYPDLEQHLNSFNQDHLKELQSANFGYISFS 
>BnaC03g33510D-1
MADQLRSHNTSDSRRKSSAGKRTSLRTTTSSFSSGGAMAETATTGTGTASPCGACKFLRR
KCASGCIFAPHFGSDQGAARFAAVHKVFGASNVSKLLHHIPVNRRHDAVVTISYEAQARL
SDPVYGCVSTILALQQQVAALQSELSLVQSQLVNSRVAMANVMQQQQQQSHHHQQQQLVV
MQQPEYSNNSSASTMNRFTATAAAAIGYDVMAPANLQHSLQPMPRHQQVTRNQHEDEEES
GADFSVAVGSTAVAAEVIFPAEGFHRI 
>BnaC04g47180D-1
MSRERERFEEIGKKIKREADAWPHQMAGIIRRPMSGPHGTLNTITPCAACKLLRRRCAQE
CPFSPYFSPHEPHKFASVHKVFGASNVSKMLMEVPENQRADAANSLVYEANVRLRDPVYG
CMGAISALQHQVQALQAELTAVRSEILKYNQREAVATLIVPSNPQVAGFHNSGGVSVIAP
QPQTPSTPPQPTAAHPPPPPSSCVFSQPTTRPLEYGDIESENNSYFG 
>BnaC09g49340D-1
MAAHGSSCGACKFLRRKCNIDCVFSPYFSYEQASSHFAAVHKVFGASNVSKHLLSLPLHQ
RSAAAITISYEALSRMCDPVYGCVAHIFALQQQVMTLQEEIEFLGTHMANLSNTTQSRSQ
PNDMPEFLNQMTMDTTTGFIDQTVLHNDVGINCIEGFFTNPEEVLVNHPWFQNMDHYYYA
PQH 
>BnaC04g23780D-1
MSSSGSPCGACKFLRRKCANGCVFAPYFCHDQGASHFAAIHKVFGASNASKILSNLPISD
RCEAAITISYEAQARLQDPIYGCVSHIFALQQQVVNLQAQLEILKQQAAQSIMFADSPSS
VNPNSYYGDNTKTSYHHDHHHEHRNIHHHDETRLVYQTGSSWMVQHGDATVNSYPTGNCS
GFGEVSIYPDLEQHLNSFNQDHLKELQSANFGYISFS
>BnaA09g37320D-1
MSSSSSSSLSGSPCGACKFLRRKCSKGCVFAPYFCHEQGASHFAAIHKVFGASNASKLLS
QLPTSDRCEAAITISYEAQARLQDPIYGCVSHIFALQQQVVNLQAQLEILKQQVAQSMMF
ADSPSSENPNSFYGDTTKTTSYHHDHHQEHQNIYHHHDQTHLVNQIGSLGTGQHGDATVN
SYPSQNSSGLGEFSIYPELEQHLNTFNQDHLKELQSANFGYISFS 
>BnaA04g23270D-1
MAGIRRPMSGPHGTLNTITPCAACKLLRRRCAQECPFSPYFSPHEPHRFASVHKVFGASN
VSKMLMEVPESQRADAANSLVYEANVRLRDPVYGCMGAISALQHQIQALQAELTAVRSEI
LKFNQREAVAALIVPSNSQVAGFHNSSGVSVIAPQPQTPSTPPQPTAADHPPPPSSCVFS
QPTTRPLEYGDIESENNSYFG
>BnaCnng02510D-1
MSSSGSPGSSCGGGPCGACKFLRRKCVAGCIFAPYFDSEQGAAHFAAVHKVFGASNVSKL
LQHVPEHKRADAVVSICFEAQARLRDPIYGCVSHIVSLQQQVVSLQTELSYVQAHLATLE
LPQPPPAPVTSSGSPPPLSISDLPTITPSLYELSPIFEPMSSTWTMQQQPRPFDHLFGVP
SSSTIGGSSELQALARDFLHGGQIPADLPPPGTGGSAPTVVKRE
>BnaCnng02520D-1
MSGSTPSGGSPCGACKFLRRKCVAECIFAPYFDAEEGTAHFAAVHKVFGASNTSKLLLMI
PANRRPEAVATLSYEALARLRDPVYGCVGHIFALQHQVMSLQEELAVVKTHLTTLERLPP
QPKQQNNSQTEAASSTKAPLIATADHKKNNVSSSLLHIYGMSQEQQQQQPQEGTEVPNES
YLTDGKYRSSSPI
>BnaA03g19070D-1
MKTKVLLGFVVLRERFELLRKIFKREADAWPHQMAGIRRPMSGPPGTLNTITPCAACKLL
RRRCAQECPFSPYFSPHEPHKFASVHKVFGASNVSKMLMEVPESQRADAANSLVYEANVR
LRDPVYGCMGAISALQQQVQALQSELTAVRSAILKYKQREAVATLILPSNSQVAGFHNSS
GVSVIAPPPQTPSTPPQPTVAPPPPSSCVFSQPTTRALEYSDIENENNSYFG
>BnaA05g12220D-1
MGGPGSSPCASCKLLRRRCAKDCIFAPYFPPDDPHKFAIVHKVFGASNVSKMLQELPVHQ
RADAVNSLVFEANARVRDPVYGCVGAISYLQNQVSQLQMQLAVAQAEILCIQMQQEPNLQ
SHHQILELDQDDKILLLHNNIDNCNNNSNNNLGYAMSSGQFNSNFASPSSIMQMQMQMQD
PLKQESLWT 
>BnaA05g11430D-1
MGGLGSPCGGCKFLRRKCVEGCVFAPYFCYEEGSANFGAIHKVFGASNFSKLISNLPVHD
RCEAVRTISYEAQSRLHDPIYGCVSQIFSLQQQVVSLQAQVVLLREQASRKFPQEDCMEQ
GKVVAQDMPQDLHNWFHQVVSDSNLNQMSDVASTTMDRNESFCSSSESLYYPEVMFPWSV
>BnaA06g31930D-1
MSSSYSSYTNSPCAACKFLRRKCTSDCVFAPYFPPEEPTKFANVHRIFGASNVSKILQEV
APHQREDAVNSLAYEAEARLRDPVYGCVGAISVLQRQVLGLQRELEETNADIMRYASCLG
GETSSVYGARRG
>BnaC04g48280D-1
MATSGNGITTGTGSPCGACKFLRRKCASDCIFAPYFSSEQGAARFAAIHKVFGASNVSKL
LLNVPIHDRCEAVVTIAYEAQARLHDPVYGCVSHIFALQQQVAYLQAQVMQMKAQIAGHQ
MSAAGDLRNSSESTHQQYMTWQQTTGSPIGNAYSTAYNHHHQPYYGHVNPNNPVSPQNSL
EETFSNTSSDVTTTANVRETQQSGGGVYGHGGLGFHEGYPNKKRSVSYCNSDLGELQALA
LRMMKN
>BnaC04g48290D-1
MTGSGSPCGACKFLRRKCIYGCVFAPYFCHDQGASHFAAIHQVFGASNASKLLSKLPMED
RCEAAITIYYEAQARLQDPIYGCVAHIFSLQQQVVNLQAQLEILKQQATESMMTTDTPSL
ENPNYYRDTKLQQLQQSLDLHRHHNRHHQDRSLDTESDSDLRNIMTSYSELDQHLNTFNQ
YHNGGNDVLSASFGYISYS
>BnaC04g42480D-1
MGGLGSPCGACKFLRRKCVEGCVFAPYFCYEEGSSSFAAIHKVFGASNFSKLISHLPDHD
RCDAVRTISYEAQSRLHDPIYGCVSQIFSLQQKVVSLQAQVVLLREEASRKFPQGDCSEQ
GKFLVQDTPQDLHSWFHQVVSDSKLNQMSDVASTFMDRDESLCSSNEFIYYQEVMFPWSV
>BnaA09g06440D-1
MASSSSNTYNSPCAACKFLRRKCMPGCIFAPYFPPEEPHKFANVHKIFGASNVTKLLNEL
LPHQREDAVNSLAYEAEARVRDPVYGCVGAISYLQRQVHRLQKELDAANADLVHYGLSTS
TPSNVVDLVFQPQPLPQQPQQVNPVYRLPGASRGTGGSCGTFLPWNNGHNQQGGNM 
>BnaC04g04180D-1
MSGGGNTITSVGGGGCGGGSSSGGGGSSGGGGGPCGACKFLRRKCVPGCIFAPYFDSEQG
SAYFAAVHKVFGASNVSKLLLHIPVHRRADAVVTICYEAQARIRDPIYGCVANIFALQQQ
VVNLQAEVSYLQAHLASLELPQPQTRPPPLTQPQPLFFTPPPPLSITDLPASVSPYDLAS
IVDPPTSWATQQRRFVDPRNQYGGSSSSSSAAVGLGGGNSDLQALAHELLHRQGSPPPAA
TDGSPSRSMSR
>BnaA04g18380D-1
MGGLGSPCGACKFLRRKCIEGCVFAPYFCYEEGSSNFAAIHKVFGASNFSKLISHLPDQD
RCDAVRTISYEAQSRLHDPIYGCVSQIFSLQQQVVSLQAQVVLLREEASRKFPQGDCSEQ
GEFLAQDTPQDLHSWFHQVVSDSNLNQMSDVASTSIDHDESLCRDNKVVMKKQVVFGVIL
LALFLIFINAKQVEATRLLGTTVDSEIRSVFQSLQKGTVPESGRNRCTHIPKGSGKCHG
>BnaA09g02100D-1
MSSSYSNYTNSPCAACKFLRRKCTSDCVFAPYFPPEEPLKFANVHRIFGASNVSKILHEV
APHQREDAVNSLAYEAEARLKDPVYGCVGAISVLQREVLRLQRELEETNVDLMRYDSFLG
GETSAYGGRRG
>BnaC03g23720D-1
MATSGNITTAGTGSPCGACKFLRRKCLSDCIFEPYFSSEQGAERFAAIHKVFGASNVSKL
LLKVPIHDRCEAVVTIAYEAQARLHDPVYGCVSHIFSLQQQVAYLQAQVMQMKAHIAGHK
TSAAEGTHQFTTWQQTSGSPIDSAYSTPYNHHHHTYYGHINPNNPVSPQSSLEESFSITS
SDVTTTANVRETHQTGGGVYGQGELGFQEGYPNKKRSVSYCDSDLGELQALALRMMKN
>BnaC04g01340D-1
MAGIRRHISGPPGALNTITPCAACKLLRRRCAQECPFSPYFSPCEPLKFASVHKVFGASN
VSKMLMEVPEGQRADAANSLVYEANVRLRDPVYGCMGAISALQQQVQALQAELTAVRSEI
LKYKQREAVATLIVPSNSQYHNSGGVSVIALPPQTPSTPPQPTAAHHPPPPSSCVYSQPT
TRALEYGEIESENNSYFG
>BnaC03g16640D-1
MRGPGSSPCASCKLLRRRCAKECIFAPYFPPDDPHKFAIVHKVFGASNVSKMLQELPVHQ
RADAVNSLVFEANARVRDPVYGCVGAISYLQNQVTQLQMQLAVAQTEILCIQMQHEPALQ
SHHEVFELDQDDKAHLLHSNNNSINNCNNNYNLAYAMSSGQLNSNFASPSSIIQMQMQDP
LKQESLWT
>BnaC04g13650D-1
MGGLGSPCGGCKFLRRKCVEGCVFAPYFCYEEGSANFGAIHKVFGASNFSKLISNLPVHD
RCEAVRTISYEAQSRLHDPIYGCVSQIFSLQQQVVSLQAQVVLLREQASRKFPQEDCMEQ
GKVLAQDMPQDLHSWFNHVVSDSNLNQMSDVASTSMDCNESFCSSNESLYYPESMFPWSV
>BnaC03g22690D-1
MKTKVLLRFLVLRERFELLRKKFKREADAWPHQMAGIRRPMSSPPGTLNTITPCAACKLL
RRRCAQECPFSPYFSPHEPHKFASVHKVFGASNVSKMLREVPESQRADAANSLVYEANVR
LRDPVYGCMGAISALQQQVQALQSELTAVRSEILKYKQREAVATLILPSNSQVAGFHSSS
ISVIAPPPQTPSTPPQPTVAPPPPSSCVFSQPTTRALEYGDIENENNSYFG
>BnaC01g40520D-1
MADQQRSGHNTSDSRRKSAAGRRTSQHTTTSSLSSGGGAMAAAATTGTGTVSPCGACKFL
RRKCVSGCIFAPHFGSDQGAARFAAVHKVFGASNVSKLLHHIPVNRRHDAVVTISYEAQA
RLSDPVYGCVSTILALQQQVASLQAELSLVQSQLINSRVAMANVMQQQQNHHQQHQQLVV
MQQPEYSNNSSASTTLAGAAMNSFTATAEAAAAVSYDVMAPANLEHPLQHVPRHQQGSGN
QHEDEEESGTEFSVAVGSTALAAEVIYPAEGFHRI
>BnaA03g19820D-1-80%
MATSGNITTAGTGSPCGACKFLRRKCLSDCIFAPYFSSEQGAERFAAIHKVFGASNVSKL
LLKVPIHDRCEAVVTIAYEAQARLHDPVYGCVSHIFSLQQQVD
>BnaA04g26160D-1
MTILVHRLRYMMTTNLNGGGRGGGGEGPCGACKFLRRKCVRGCVFAPYFDAEQGTASFAA
IHKVFGASNTSKMLLRLPLHKRLDAVATLGYEALARVRDPVYGCVGHLFSLQHQVMNLQA
EIAHVQARLSMFQRFYLVPPQQMQQPPFDLAYNNEYPMEPTNLDVGWEEEQLPQAVRL
>BnaA04g24470D-1
MATSGNDTTTGTGSPCGACKFLRRKCASDCIFAPYFSSEQGAARFAAIHKVFGASNVSKL
LLNVPIHDRCEAVVTIAYEAQARLHDPVYGCVSHIFALQQQVAYLQAQVMQMKAQIAGHQ
TSAAGDLRNSSESTHQQYMTCQQTTGSPIGNAYSTAYNHHHQPYYGHVNPNNPVSPQSSL
EETFSNTSSDVTTTANVRETQQTGGGVYGHGGLGFHEGYPNKKRSVSYCNSDLGELQALA
LRMMKN
>BnaA04g24480D-1
MTGSGSPCGACKFLRRKCIYGCVFAPYFCHDQGASHFAAIHQVFGASNASKLLSQLPMQD
RCEAAITIYYEAQARLQDPIYGCVAHIFSLQQQVVNLQAQLEILKQQATQSMMTTDTPSL
ENPNYYRDTKLQQLQQSLDLHRHHNRHHQDRSLDTESDSDLKNIMTSYSELDQHLNTFNQ
YHNGGNDVLSASFGKNSSSNGVATLIRAINNDAQVKEIFGIVKDIQELSSVFVEISFAHV
PRSSNVEADRLAKLALSVSVVSNP 
>BnaCnng15670D-1
MASSSSNTYNSPCAACKFLRRKCMPGCIFAPYFPPEEPHKFANVHKIFGASNVTKLLNEL
LPHQREDAVNSLAYEAEARVRDPVYGCVGAISYLQRQVHRLQKELDAANADLVHYGLSTS
TPSNIVDSVFQPQPLPQQPQPLNPVYRLPGASHGTGGSCGTFLPWNNGHNQQGGNM
>BnaC04g54590D-1
MGGPGSSPCASCKLLRRRCAKDCIFAPYFPPDDPHKFAIVHKVFGASNVSKMLQELPVHQ
RADAVNSLVFEANARVRDPVYGCVGAISYLQNQVSQLQMQLAVAQAEILCIQMQQEPNLH
MMQMQMQMQDPLKQESLWT  
>BnaAnng13580D-1
MSSSGSPSSSGGGGPCGACKFLRRKCVPGCIFAPYFDSDQGAAHFAAVHKVFGASNVSKL
LHHIPEHKRADAVVSICFEAQSRLRDPIYGCVSHIVSLQQQVVSLQNELSYVQAHLATLE
LPQPPPATVTSSGSLPPLSISDLPTITPSMYDLSPIFEPMSSTWPMQQQPRPSDHLFGVS
QSSSIGGGGGFQAIAREFLHGGQMSAHQPPPETGGSAPTVIKRE 
>BnaC04g56950D-1
MTILVHRLRYMMTTNLNGGGRGGGGEGPCGACKFLRRKCVRGCVFAPYFDAEQGTASFAA
IHKVFGASNTSKMLLRLPLHKRLDAVATLGYEALARVRDPVYGCVGHLFSLQHQVMNLQA
EIAHVQARLSMFQRLSLVPPQQMQQPPFDLAYNNEYPMEPTNLDVVWEEEQLPQTVRL
>BnaC04g56960D-1
MSGGGNTLTSMGGSGCGGGSSGSGGGTSGGGGGGPCGACKFLRRKCVPGCIFAPYFDSEQ
GSAYFAAVHKVFGASNISKLLLHIPVHRRSDAVVTICYEAQARIRDPIYGCVAHIFALQQ
QVVNLQAEVSYVQAHLASLELPQPPPPPPPRPQSQPQLLFLTPPPLSITDLPASVSPLPS
TYDLASTFDHAASPSSWATQQRRFVDPRHQYGRSLPSSSATLGLGGGNSDLEALAHELLH
RQGSPPPTATDDSQSRTKSR
>BnaA10g30420D-1
MAAHGSSCGACKFLRRKCNIDCVFSPYFSYEQASSHFAAVHKVFGASNVSKHLLSLPLHQ
RSAAAITISYEALSRMCDPVYGCVSHIFALQQQVMTLQDEIEFLGTHMANLSNSSQSMSQ
PNDMPEFLNQMTMDTTTGFIDQTVLNNDVGINCIEGFFTNPEEVLVNHPWFQNMDHYYYA
PQH 
>BnaC04g52730D-1
MATSGNGTTAGTGSPCGACKFLRRKCASDCIFAPYFSSEQGAARFAAIHKVFGASNVSKL
LLNVPIHDRCEAVVTIAYEAQARLHDPVYGCVSHIFALQQQVAYLQAQVMQMKAQIAGHQ
TSAAGDLRNSSGNTHEFTTWQQSSGSPICCAYATPYDHHHPYYGHVNPNNQVSPQSSLEE
SLSSTSSNVTTTANVRESHQTGGGVYGHGGLGFHEGYPNKKRSVNYCNSDLGELQALALR
MMKN 
>BnaUnng02520D-1
MSGSTPSGGSPCGACKFLRRKCVAECIFAPYFDAEEGTAHFAAVHKVFGASNTSKLLLMI
PANRRPEAVATLSYEALARLRDPVYGCVGHIFALQHQVMSLQEELAVVKTHLTTLERLPP
QPKQQNNSQTEAASSTKAPLIATADHKKNNVSSSLLHIYGMSQEQQQQQPQEGTEVPNES
VDFSTLLGLEDPLDRDGDLNTLAREFVSKYLTDGKYRSSSPI
>BnaA05g34200D-1
MAGIRRHISGPPGALNTITPCAACKLLRRRCAQECPFSPYFSPYEPLKFASVHKVFGASN
VSKMLMEVPEGQRADAANSLVYEANVRLRDPVYGCMGAISALQQQVQALQAELTAVRSEI
LKYKQREAVATLIVPSNSQYHNSGGVSVIALPPQTPSTPPQPTAAHPPPPPSSCVYSQPT
TRALEYGEIESENNSYFG 
>BnaCnng59550D-1
MTGNLNGGGRGGEGPCGACKFLRRKCVSGCVFAPYFDAEQGTATFAAVHKVFGASNASKM
LLRLPLNKRHDAVSTLCYEALARLSDPVYGSVGHLFSLQHQVMNLQAEIAHVQARLSTFQ
RFSVIPPQQMQQPPHNNEYPVEQTNLDFAWEEEQLSLAGNEDGEFQELAMQFVSKYLPEV
KLPACTFS
>BnaAnng27870D-1
MSGGGNTITPMGGGGCGGRSSGSGGTSGGGGGGPCGACKFLRRKCVPGCIFAPYFDSEQG
SAYFAAVHKVFGASNVSKLLLHIPVHRRSDAVVTICYEAQARIRDPIYGCVAHIFALQQQ
VVNLQAEVSYVQAHLASLELPDPQTRPPPPPQSQPQSLFFTPPPLSTTDLAASVSPLPST
YDLASTFDHAASPSSWATQQRRFVDPRHQYGRSLSSSSATVGLAGGNSDLEALAHELLHR
QGSPPPTTTDDSPSRTMSR 
>BnaCnng60770D-1
MASSSSNTYNSPCAACKFLRRKCMPGCIFAPYFPPEEPHKFANVHKIFGASNVTKLLNEL
LPHQREDAVNSLAYEAEARVRDPVYGCVGAISYLQRQVHRLQKELDAANADLVQYGLSTS
TPGNVVDLVFQPQPFPPQPLNPVYRLSGASPVMTQQPRGTGGSYGTFLPWNNGHDQQGGN
M
>BnaAnng31240D-1
MASSSSNTYNSPCAACKFLRRKCMPGCIFAPYFPPEEPHKFANVHKIFGASNVTKLLNEL
LPHQREDAVNSLAYEAEARVRDPVYGCVGAISYLQRQVHRLQKELDAANADLVHYGMSTS
TPGNVVDLVFQPQPFPPQPLNPVYRLSGSSPVMTQQPRGTGGSYGTFLPWNNGHDQQGGN
M 
>BnaCnng65080D-1
MSSSGSPSSSGGGGPCGACKFLRRKCVPGCIFAPYFDSDQGAAHFAAVHKVFGASNVSKL
LHHIPEHKRADAVVSICFEAQSRLRDPIYGCVSHIVSLQQQVVSLQNELSYVQAHLATLE
LPQPPPATVTSSGSLPPLSISDLPTITPSMYDLSPILEPISSTWPMQQQPRPSDHLFGVS
QSSSIGGGGEFQAIAREFLHGGQMSAHQPPPETGGSAPTVIKRE
>BnaAnng32930D-1
MATSGNGTTAGTGSPCGACKFLRRKCASDCIFAPYFSSEQGAARFAAIHKLFGASNVSKL
LLNVPIHDRCEAVVTIAYEAQARLHDPVYGCVSHIFALQQQVACLQAQVMQMKAQIAGHQ
TSAAGDLRNSSESTHEYTTWQQSSGSPIGSAYAAPYAHHHPYYGHVNPNNQVSPQSSLEE
SLSSTSSNVTTTANVRETHQTGGGVYRHGGLGFHEGYPNKKRSVSYCNSDLGELQALALR
MMKN  
>BnaA03g56340D-1
MGGPGSSPCASCKLLRRRCAKECIFAPYFPPDDPHKFAIVHKVFGASNVSKMLQELPVHQ
RADAVNSLVFEANARVRDPVYGCVGAISYLQNQVTQLQMQLAVAQTEILCIQMQHEPTLQ
SHHEMQMQDPLKQESLWT 
>BnaA07g06910D-1
MKESSRKQGAASPCAACKLLRRRCAQDCVFSPYFPADEPQKFANVHRVFGASNVNKMLQE
LPIHQRGDAVSSMVYEANARVRDPVYGCVGAISSLQQQIDVLQGQLALAQAEVVHLRVRH
STNFPGNGLCPDSPSSSGSPSSKQVSPQDNKGIFSHMDMVDEASLGESMWSC 
>BnaC05g05560D-1
MASFMMSAGSPHFVYNSIYTTYLPKSTSPSKQLIMLDMESKCDASAAIISASPTSSPPPP
QLSPRLVLSPCAACKILRRRCGDKCVLAPYFPPTEPAKFTIAHRVFGASNIIKLLQELPE
SQRTDAVNSMVYEAGARIRDPIYGCAGAIYNLQRQVSELQAQLAKAQVEIVSMQLQRSNL
LELIHNMDQPNQELHNMSFDKSNDFGLPDDIKYTNTIPSTLWCDPLWI  
>BnaA05g12100D-1
MGIRRHVAVPPGTTLNTVTPCAACKLLRRRCAEECPFSPYFSPHEPHKFAAVHKVFGASN
VSKMLLEVGESQRGDAANSLVYEANLRLRDPIYGCMGAISALQHHIQSLQSELTTVRTEI
LRHKYREAATITSLQNNNNNNFNNTTTSVSDHAALAASILLPPPPPPPPPPRPPRLLSSQ
PAPPPTPPASLPSPSMVVSSSSSNSSATNSIYNPPPSSTAGYSNSLSSDNNVHYFD
>BnaA04g17480D-1
MREKRGRRENPKTLDPVGEDGAVIGKEFFACYILTSLSPRHKGHTYIGFTVNPRRRIRQH
NGEITSGAYRTKKKRPWEMVLCIYGFPTKVSALQFEWAWQHPRESLAVREAAAAFKSISG
LASNIKLAYTMLSLPAWNSLNLTVNYFSSKYAHHGGLSPSLPPHMEVHVCPMDDLPCFTK
EDNNSQQEDEDSPDSNEEEDDDDSGNQSQPGNPTSSYSLDRRCEKRKGPGTVLDDRLANF
TGFGLLDESDEDEVSIEAMEKEPETVFNDRLANFIGFGLEKIVEDKVSHCSTMEKDCWRR
SNFVTSTTEVEVIDLMTPSPTCRVGSSMKRPRVSEFIDLTSREGFGDYYKIVKKVKKDPT
FEKTMDHAVMGIRRHVAVPPGTTLNTVTPCAACKLLRRRCAEECPFSPYFSPHEPHKFAA
VHKVFGASNVSKMLLEVGESQRGDAANSLVYEANLRLRDPIYGCMGAISALQHHIQSLQS
ELTAVRTDILRHKYREAATITSPQNNNNNFNNTTTTSVSDHAALAATILLPPPLPPPHPP
RPPRLLSSQPAPPVSLPSPSMVVPSSNSSAANSMYNPPPSSAAGCSNSLSSDNNVHYFD
>BnaCnng19520D-1 
MKESSRKQGAASPCAACKLLRRRCAQDCVFSPYFPADEPQKFANVHRVFGASNVNKMLQE
LPLHQRGDAVSSMVYEANARVRDPVYGCVGSISSLQQQIDVLQGQLALAQAEVVHLRVRH
STNFPGHGLCPDSPSSSGSPSSKQVSPQDNKGIFSHMDMVDEASLGESMWSC
>BnaA07g21600D-1
MASTPCAACKLLRRKCTQECVFAPYFPPTQPQKFIYVHKVFGASNVTKILNDLPPPSRED
AVNSLYYEAEARIRDPIYGCVGLISFLQQCLKKIQQDLVTAKEELAGYIGPDAVNPQQPY
LPPLANNPPPNFMMAMEGMPHGVVPQGEPLIMREPNMPQHQHQPQDEQMQLMGTDAHRMA
AMILERGDQQGMFNGYGIDNNGSVTATGFNQMDVNDHTSGGSMSGPSLALGSFGDAYQMG
HETEHHISHDQLQTQLMLQPPLQEGQEQNEGQFLMQPMGQENLHEEEDEEELEPPVKWRK
SESKEASY
>BnaC04g39770D-1
MLKMEINGGTSAATPTASAVAVATVKETTTPINSPSPTSLPPPPPLSPQQTVVLSPCAAC
KILRRRCAEKCVLAPYFPPTDPAKFTIAHRVFGASNIIKFLQELPESQRTDAVNSMVYEA
GARMRDPVYGCTGAIYHLQRQVSELQAQLAKTQVELVSMQLQRSDLLELLYKMEQTKLAA
QEQGQQNMSFEMTNDLGFLEDNNNNNSSMSWWDPLWT 
>BnaC09g07710D-1
MASSNSPCSACKFLRRKCTRECVFAPHFPPDQPNKFSCVHKAFGASNVAKLLSELPLNQR
EDAVTSLVYEAETRIQDPVYGCVGLISLQQQRLKQIQRDTDVARRELATYIGPEAMFPIL
QPQQPHFMPQSQTQQPQFVPETQQTVFMPQTQETHFTPQTHQSQFIPQTQKFMPETQQPS
SSSSVSAELTQQQHHDPSMMVIPTAQLYHQQQQQQFFEFQQPEAVAGEQHSEMLRAYGEG
GSSSSHQHHLNQPQAHVLRFNDGFDSVPTGSVTSTGFNQLTPSGTTVTGVSHSLALGGGT
YDIEAQLFMPTQSSQQLPLQTQETQTSSESDEEGS
>BnaC08g38340D-1
MRPKGHRHGEAVSPCAGCKLLRRKCAKNCVFAPYFPAKEPYKFAIVHKIFGASNVNKMLQ
VLSENHRSDAVNSLVYEANARVQDPVYGCVGTISSLHRQLETLQTQLAIAQAELVHMQTL
HHVDTRSSPYMASSFTFPAIKDFSSDDNMAFMYDNGAGESLWSC  
>BnaC02g21690D-1
MSLSKFHGGSSSSSTTACAACKYQRKKCTEHCILARYFPQEKQNQFLNAHKLFGVSNITK
FIKGVEECQRDIAMNNLIFHANARARDPVWGVCKIMLDLKHQIACTQAELNLVHHQNLAM
CQTIALQQQFGCYSYGDLLEQGDEYLNIDGHVHQK
>BnaC04g36090D-1
MASTPCAACKLLRRKCTQECVFAPYFPPTQPQKFIYVHKVFGASNVTKILNDLPPPSRED
AVNSLYYEAEARIRDPIYGCVGLISFLQQCLKKIQQDLVTAKEELAGYIGPDAVNPQQPY
LPPLANNPPPNFMMAMEGMPHGVVPQGEPLIMREPNMPQHQHQPQDEQMQLMGTDAHRMA
AMILERGDQQGMFNGYGIDNNGSVTATGFNQMDVNDHTSGGSMSGPSLALGSFGDAYQMG
HETEHHISHDQLQTQLMLQPPLQEGQEQNEGQFLMQPMGQENLHEEEDEEELEPPVKWRK
SESKEASY 
>BnaA06g04390D-1
MASFMMSGGHLTLSIYTTYLPKSTSPSKHLIMLDMESKCDASAAIISASPTSSPPPPQLS
PRLVLSPCAACKILRRRCGDKCVLAPYFPPTEPAKFTIAHRVFGASNIIKLLQELPESQR
TDAVNSMVYEAGARIRDPIYGCAGAIYNLQRQVSELQAQLAKAQVEIVSMQLQRSNLLEL
IHNMDQPNQEQHNMSFEKSNDFGFIEDNKYSNTIPSTLWCDPLWI 
>BnaA07g12300D-1
MASSSSPCAACKFLRRKCTQECVFAPYFPPDNPQKFSYVHKVFGASNVAKLLNEIAANQR
EDAVNSLFYEAEARLRDPVYGCVGLISILQHRHKQLQQDLENAKKELAAYVGPQAMLPIL
QTQHHPQPHFMSLPPQPQRPSSYSSSASVLTQQQQLHHNLFPMMAIPTGQLYHQQQQNIF
EAQQLAAVNAVAREQQQQQNELFRAFGAGGGSNTSPNHHHQNQPQVEVLRFDNGFDFVPT
GSVTVTGFNQLSSSGTTVTGMSPSLALGGNFVDSPPTNDSYHTDQQLHHHQQKQQHHEAQ
LFIPTQSSQPLPLQTQETQTQSNSESEEGRRSIIDSSR
>BnaC02g37020D-1
MASSYSNYINSPCAACKFLRRRCTSDCVFAPYFPPDEPTKFANVHRIFGASNVSKILHEV
APHQREDTVNSLAYEAEARLNDPVYGCVGAISVLQRQVLKLQRELEETNADLMRYASSLG
GEMTSNYGGQRG 
>BnaA07g13960D-1
MLKMEINGSTSTTSPTASTVAVVSASETTTPVSSPSLTSSPPPSLSPPQPPQPQVVLSPC
AACKILRRRCAEKCVLAPYFPPTDPAKFTIAHRVFGASNIIKFLQELPESQRTDAVNSMV
YEAGARLRDPVYGCAGAIYHLQRQVSQLQAQLAKTQVELVSMQLQRSDLLELFYKMEQTK
LSAQEGQQNMSFEMTNDLVFLEDTNNNNSSMSWWDPLW 
>BnaA09g49180D-1
MPDMESKGDASAAIIYASPASSPPPPRVVLSPCAACKILRRRCGEKCVLAPYFPPTEPAK
FSIAHRVFGASNIIKLLQELPESQRIDAVKSLVYEAEARIRDPVYGSTGAIYNLQRQVSE
LQAELAKAQVEIVSMQFQRSNLLELINNMDQPNQDQHKMMAFEKSNDFGFLEDKYFNTNS
LMLWCDPLLI 
>BnaC04g15690D-1
MLKMEINGSTSTATPTASAVAVVSASETTTPVSSPSLTSSPPPSLSPQQPPQPPVVLSPC
AACKILRRRCAEKCVLAPYFPPTDPAKFTIAHRVFGASNIIKFLQELPESQRTDAVNSMV
YEAGARMRDPVYGCAGAIYHLQRQVSELQAQLAKTQVELVSMQLQRSDLLELFYKMEQTK
LSAQGQQNMSFEMTNDLGFLEDTNNNNSSMSWWVPLW
>BnaA02g12180D-1
MASSSTNSPCAACKFLRRKCQPECVFAPYFPPDQPQKFANVHKVFGASNVTKLLNELHPS
QREDAVNSLAYEADMRLRDPVYGCVGVISLLQHQLRQLQIDLSCAKSELSKYQSLGILAA
THQSLGINLLAGANADGSTTATVRDHHYHHHQFFPREQMFGGLDVPTGNNYDGGILAIGQ
ISQFQQPRAAAGDDGRRTVDPS 
>BnaA09g07740D-1
MASSNSPCSACKFLRRRCTRECVFAPHFPADQPNKFSWVHKAFGASNVAKLLSELTFNQR
EDAVTSLVYEAETRIQDPVYGCIGLISLQQQRLKQIQRDTDVARRELATYIGPQAMLPIL
QPQQTHLMPQTPPLQQFVPETKQAYFMPETQQQTQQPQPETQQTQFMPQTQETQFMPQTD
QTQSMPQTQQMQFIPQAQQFMPQTQRPSSSSVSAELTQQQHHDLFPSMAIPTAQLYQQQF
FEFQQLEAVAREKHSEMLRAYGEEGSSSSHQHHQNQPQAQVLRFTDGFDSVVCTDRFCYI
NRV
>BnaC08g43470D-1
MLDMETKGDASAAIIYASPASSPPPPRVVLSPCAACKILRRRCGEKCVLAPYFPPTEPAK
FSIAHRVFGASNIIKLLQELPESQRTDAVKSLVYEAEARIRDPVYGSAGAIYNLQRQVSE
LQAELAKAQVEIVSMQFQRSNLLELINNMDQPNQDQHKMMAFEKSNDFGFLEDKYFNTNS
LMLWCDPLLTI
>BnaC03g46840D-1
MLKMETFGGISVAAPTSSAVEKTTTPANSASPTSSPPPPLSPEQPQQQTVVLSPCAACKI
LRRRCAEKCVLAPYFPPTDPAKFIIAHRVFGASNIIKFLQELPESQRTDTVNSMVYEAGA
RMRDPVYGCAGAIYHLQRQVCELQAQLAKTQVDLVSMQLQRSDLLELLHKTEQANLSEQQ
EGQQNMSFEMTNDLGFLDCNNNNNNSSMLWSDPLWT
>BnaA06g17030D-1
MSQIKTIHNPIGSLERFLDLLLISLIVYMTLKGGTSGACAACKYQRRRCAADCPLAPYFP
AEQPKLFQNVHRLFGVRSIVKILENLDELQRPEAMKSIIFQSYVRDRNPVHGCLGITQQL
QYMIWVAEEELKAVNSQLQLYRNGQNHPNPHNMMIHELGEKQDLTSQLDLGMGLPVNDNN
QGNNTIPFFSPVSETQQQPPHMSYCSDQVNNHDYNPTPDSCKEVVNNHNTSLAWGQNQFP
YNHHNYGFINQNEHCSETKNNNSVMAIQSQLVNLQMASNQQEEEVDDQNYDEIHQFLEII
DESQSFTETKEVYASSSGESLKEPIDEVGEKELRRAATCFSLTSVN 
>BnaC01g37390D-1
MPSGKPSSSVFSLHPKPTPLKPSSSTTSNNNTTNQACAACKYQRRKCAPDCLLAPYFPHD
RHRQFLNAHKLFGVSNITKIIKDLSPPDKDAAMYTIMFQSDARANDPIEGCYSIIRKLQY
QIEYSKNELDMVIQQLAVFRNHHQEPHIQIQEPEDLSSFSSSCDLNNNNSITYNYPLHHV
QEPVQQQQEQQQYCASGNFNGLQEDMWCLQLQDSSTTVNMKGGFIDECEDVKPVEEVSSE
THEFEQHHDGFVEEPYIISS
>BnaA01g29810D-1
MPSGKPSSSVFSLHPKPTPLKPSSSATSNNNTTNQACAACKYQRRKCAPDCLLAPYFPHD
RHRQFLNAHKLFGVSNITKIIKDLSPPDKDAAMYTIMFQSDARANDPIEGCYSIIRKLQY
QIEYSKNELDMVIQQLAVFRNHHQEPHIQIQEPEDLSSFSSSCDLNNNNSITYNYPLHHV
QEPVQQQQEQQQYCASGNFNGLQEDMWCLQLQDSSTTVNMKGGFIDECEDVKPVEEVSSE
THEFEHHHDDFVEEPYIISS
>BnaC05g12610D-1
MRRNGHSHGAVSPCAACKLLRRKCVEDCVFAPYFPAKEPYKFAIVHKIFGASNVSKMLQV
LSENHRSDAVNSIVYEANARVQDPVYGCVGIISSLQRQLETLQTQLAFAQAELVHMKTLH
RIDTKPPPYMASGISFPANKDLSNDVDMAFAYENGAGESLWSC
>BnaCnng14500D-1
MASSSTNSPCAACKFLRRKCQPECVFAPYFPPDQPQKFANVHKVFGASNVTKLLNELHPS
QREDAVNSLAYEADMRLRDPVYGCVGVISLLQHQLRQLQIDLSCAKSELSKYQSLGILAA
THQSLGINLLAGANADGSTTATVRDHHYHHHQFFPREQMFGGLDVPTGNNYDGGILAIGQ
ISQFQQPRAAAGDDGRRTVDPS
>BnaA02g16210D-1
MSLSKFHGGSSSCSSSATACAACKYQRKKCTEHCILAPYFPQEKQNQFLNAHKLFGVSNI
TKFIKGVEECQRDIAMTNLMFHANARARDPVWGVCKIMLDLKNQIACTQAELNLIHQQNL
AMCRTIALQQQFGCYSYGDLGDEYLNIDGHVHQKQSLLNYEMFMEMPIKLEKEKVSMDTR
MQ
>BnaA09g56280D-1
MRQKGHRHGGAVSPCAGCKLLRRKCVKDCVFAPYFPAKEPYKFAIVHKIFGASNVKKMLQ
VLSGNHRSDAVNSLVYEANARVQDPVYGCVGTISSLHRQLETLQTQLAFSQAELVHLKTL
HHVDTRSPPYMASSITFPTIKDFSSDVNMTFMYDNSAGESLWSC  
>BnaA02g34590D-1
MTSSTSSSPCAACKFLRRKCTQECVFAPYFPPDQPHKFAYVHKIFGASNVAKLLNDLASN
QREDAVNSLFYEAEARLRDPVYGCVGLISILQHRLKQLQHDLDNAKKELAAYVAPNAMFP
MHHPQPHFMSLPPQPQQPSSASSSASVLTQQQQHLNLLPVLAIPTEQLLYHQQHIFEAQQ
LAAVNSVSRDQLNEMFRAYGGGSISPHHHHNQPQFDILRFNSGFGSVPTGSVTVTGFNQL
SSSGTTITGMSPSLALGDSFVDSPSTNDNYHRDQQLQHQRHQQQSFQQLPLQTQETQTHP
NSKSEEGRGSIIGSSR 
>BnaCnng25880D-1
MSYLFCVLFTVNPKRRIRQHNGEITSGAYRTKKKRPWEMVLCIYGFPTKVSALQFEWAWQ
YPRESLAVREAAASFKSISGLASNTKLAYTILSLPIWNSLNLTVNYFSSKYAHFVGESGH
EAQRNVAIVFPLTLNPTHLGGISPSLPPHMEVHVCPMDDLPCFTKEDDNSQEEDGESPGS
NEKEDVGDSSNQNQPGNPISTYLDDPHLKKAKGPETVLDDRLANFTGFGLLDDSDEDEVP
YSTVGSFEAVEKEPEIVFNDSREGFGDYYKIVKKVKKDPTFEKTMDHAVMGIRRHVAVPP
GTTLNTVTPCAACKLLRRRCAEECPFSPYFSPHEPHKFAAVHKVFGASNVSKMLLEVGES
QRGDAANSLVYEANLRLRDPIYGCMGAISALQHHIQSLQSELTAVRTDILRHKYREAATI
TSLQNNNNNFNDTTTTSVSDHAALAAAILLPPPLPPPHPPRPPRLLSSQAAPPVSLPSPS
MMVSSSSSSNSSAANSMYNSPPSSAAGCSNSLSSDNNVHYFD 
>BnaCnng28570D-1
MPSNKPSSIFPLHHKPTPLKPSSSTNTTNQACAACKYQRRKCAPDCLLAPYFPHDRHRQF
LNAHKLFGVSNITKIIKDLSPPEKDAAMHTIMFQSDARANDPIEGCYSIIRRLQYEIEYS
KNELDMVHHQLAVFRDRAHNHYQEPHMQMQEPEDLSSSCDLNNNNVVPYSYPLHHVQEPN
QQQQQYCSSGNFNGLQEDMWCLQLQESSTTVNMKGGFIDECEDVKPVEEISNEFEHHDGF
VEDSKLDLPSAQFIVSS 
>BnaC01g42830D-1
MSQIKTIHNLIGSLEKLLDLLLLSLIIFMTLKGGTSGACSACKYQRRRCATDCPLAPYFP
AEQPKIFQNVHSLFGVRSIIKILENLDEAQKPEAMKSIIFQSYVRDRNPIHGCLGITQQL
QYMIWLAEEELKMINSQLQIHRNNTNTWQYHHNAHNQMSHEIGEKLEDVTSQLNLGVGLM
VNNNQNNTIPFFSPLPVFERQPQQPQMSYTYSSSEINNNCYSSPVYTDSCKEILTTNNNN
VDASLAWGQNRFPYHHNNGFSNQNEHCNETKSNNGVTAIQSQLVNHQMVSNQQDEVDDVE
YDEIHQFLEIIDDKQSFPDTKLTYASSSGESLKERTDETGESELRSAATCFSLTSVN 
>BnaAnng17790D-1
MSQIKTIHNPIGSLERFLDLLLISLIVYMTLKGGTSGACAACKYQRRRCAADCPLAPYFP
AEQPKLFQNVHRLFGVRSIVKILENLDEVQRPEAMKSIIFQSYVRDRNPVHGCLGITQQL
QYMIWVAEEELKAVNSQLQLYRSGQNHPNPHNMMIHEIGEKQEDLTSQLDLGMGLPVNNN
NQGNNTIPFFSPVSETQQQQPHMSYCSDQVNNHDYNPIPDSCKEVLNNHNTSLAWGQNQF
PYNHHNYGFINQNEHCSETKNNNSVMAIQSQLVNLQMASNQQEEEVDDQNYDEIHQFLEI
IDESQSFTETKEVYASSSGESLKEPIDEIGEEELRRAATCFSLTSVN  
>BnaA04g28360D-1
MLKMEINGGTSAATPTVSAVAVATVKETTTPINSPSPTSSPPPPPLSPQQTVVLSPCAAC
KILRRRCAEKCVLAPYFPPTDPAKFTIAHRVFGASNIIKFLQELPESQRTDAVNSMVYEA
GARMRDPVYGCAGAIYHLQRQVSELQAQLVKTQVELVSMQLQRSDLLELLYKMEQTKLAA
QEQGQQNMSFEMTNDLGFLEDNNNNNSSMSWWDPLWT 
>BnaC03g38310D-1
MNPKRCAACKYLRRKCPKDCIFSPYFPPSDPHKFACIHRIYGAGNVSKMLQQLPVQTRAE
AVESLSFEAKCRVDDPVYGCVGIISLLQTQIQKTQTLLAKTQAEIAVAQTKHSQHTNLST
>BnaA03g33230D-1
MNPKRCAACKYLRRRCPKDCIFSPYFPPSDPDKFSYIHRIYGAGNVSKMLQQLPVQTRAE
AVESLSFEARCRVEDPVYGCVGIISLLQTQIQKTQTLLAKTQAEIAVAQNKQSQSQISEF
M
>BnaA03g22160D-1
MLKMETFGGISVAAPTSSAVAKTTTPANSASPTSSPPPPLSPEQPQQQTVVLSPCAACKI
LRRRCADKCVLAPYFPPTDPAKFIIAHRVFGASNIIKFLQELPESQRTDTVNSMVYEAGA
RMRDPVYGCAGAIYHLQKQVCELQAQLAKTQVELVSMQLQRSDLLELLHKTEQANLSEQQ
EGQQNMSFESSFESGDEFISSHDEVTNDLGFLDDNNNNNNSSMLWSDPLWT
>BnaC07g23730D-1
MNPKRCAACKYLRRRCPKDCIFSPYFPPGDPDKFACIHRIYGAGNVSKMLQQLPVQTRAE
AVESLSFEAKCRVEDPVYGCVGIISLLQTEIQKTQTLLARTQAEIAVAQAKHSQNPS
>BnaA06g32760D-1
MNPKRCAACKYLRRRCPKDCIFSPYFPPGDPDKFACIHRIYGAGNVSKMLQQLPVQTRAE
AVESLSFEAKCRVEDPVYGCVGIISLLQTEIQKTQTLLARTQAEIAVAQAKHSQTQVNEF
M
>BnaC02g36230D-1
MNPKRCAACRYLRRRCPKDCVFSPYFPPNNPEKFACVHRIYGAGNVSKMLQQLPVQTRAE
AVESLCFEATCRIEDPVYGCVGMISLLQTQIQKTESLLARTQAEITVAQIKHSQNQHSEF
M 
>BnaA02g28140D-1
MNPKRCAACRYLRRRCPKDCVFSPFFPPNNPEKFACVHRIYGAGNVSKMLQQLPVQTRAE
AVESLCFEATCRIEDPVYGCVGMISLLQTQIQKTERLLARTQAEITVSQIKHSQNQHSEF
M 
>BnaA02g28980D-1
MSSSYSSYTNSPCAACKFLRRKCTSDCVFAPYFPPEEPTKFANVHRIFGASNVSKILHEV
APHQREDTVNSLAYEAEARLNDPVYGCVGAISVLQRQVLKLQRELEETNADLMRYASSLG
GEMTSNYGGHRG   
>BnaC02g44040D-1
MASSSSSSPCAACKFLRRKCTQECVFAPYFPPDQPHKFAYVHKIFGASNVAKLLNDLASN
QREDAVNSLFYEAEARLRDPVYGCVGLISILQHRLKQLQHDLDNAKKELAAYAAPNAMLP
MHHPQPHFMSLPPQPQRPSSASSSASVLTQQQQHHNLLPVLAIPTEQLLYHQQHIFEAQQ
LAAVNSVSRDQLNEMFRAYGGGSNSPHHHHNQPQFDILRFNSGFGSVPTGSVTVTGFNQL
SSSGTTITGMSPSLALGDSFVDSPSTNDNYHRDQQLQHQQSSQPLPLQTQETQTRPNSKS
EEGRGNIIGSSR
>BnaA06g38340D-1
MRRKGHSHGAVSPCAACKLLRRKCVEDCVFAPYFPAKEPYKFAIVHKIFGASNVNKMLQV
LSENHRSDAVNSIVYEANARVQDPVYGCVGIISSLQRQLETLQTQLAFAQAELVHMKTLH
RIDTKPPPYMASGISFPANKDLSNDVDMAFAYENGAGESLWSC 
>BnaC01g01380D-1
MSCNGCRVLRKGCSETCILRPCLQWIESAESQGHATVFVAKFFGRAGLMSFISAVPEPNR
PALFQSLLFEACGRTVNPVNGAVGMLWTGNWHVCQAAVETVLRGGTLRPISDLHESPSLN
SSDESTEIWRMQRPEGSRKESLVNRKRSKTERSDPELNHGLALTGPVVPAPFLPPPPFSK
AVNGDHPGSPSEESVTTTSCYEYGISGDGYGNKRERKLLNLFV 
>BnaC07g46580D-1
MSCNGCRVLRKGCSETCILRPCLQWIESAESQGHATLFVAKFFGRAGLMSFISAVPELNR
PALFQSLLFEACGRTVNPANGAVGILGAGNWHVCQAAVETVLRGGTLRPISDLLESPSLI
SSNYSSEICNDIGRFSTSRTKLSTSDMKKPPVNRKRSKAERSESVMDVQLNHGLDLTIPV
VPVPLLPPTPFRKVVNGERPGSPSEESVTTSCCENGIIGYNKRERKLLNLFV 
>BnaA03g27980D-1
MRMSCNGCRVLRKGCSDDCSIRPCLSWIKSPEAQANATVFLAKFYGRAGLMNLINAGPDH
LRPGIFRSLLHEACGRIVNPIYGSVGLLWSGNWQLCQAAVEAVMKGEPITEMATDAATNG
QGPPLKMYDIRHISKDESSAAVAAAAATGSNDLKRPKPRRAKRVAGVAKPSESEEKEASH
VSSLSHQSEVVAAQEGESNISEVMTFSPPAVQSSGEIKLDLTLGLEPVSHACNVVPLKKR
KIGAFATCQEDIPCKTELKL
>BnaA01g00400D-1
MSCNGCRVLRKGCSETCILRPCLQWIESAESQGHATVFVAKFFGRAGLMSFISAVPEQNR
PALFQSLLFEACGRTVNPVNGAVGMLWTGNWHVCQAAVETVLRGGTLRPISDLLESPSLN
SSDESTEIWRLQRRDGFSTSRSKLITTGVEESPVNRKRSKTEWSEPDMELQLNHGLALTG
PVVPVPFLPPPQFSKALNRDHPGSPSEESVTTSCYENGISGDGYRNKRERKLLNLFV 
>BnaC09g06760D-1
MSCNGCRVLRIGCSETCILRPCLQWIESAESQGHATVFVAKFFGRASLMSLISAAPEPNR
PALFQSLLFEACGRTVNPVNGAVGMLWTVNWHVCQAAVETVLRGGTLRPISDLPESPSLN
SSDESTEIWRMQRRDGFSTSGSKLSTTGMKESLVNRTRSKTEWSEQDMELQLNPGLALTG
PVVPVPFLPPPQFSKAVNSDHPGSPSEESVTATSCYENGISGDGYRNKRERKLFNLFV
>BnaC09g07260D-1
MSCNGCRVLRKGCSENCILRPCIQWIESADAQGHATVFVAKFFGRAGLMSFISAVPESQR
PALFQSLLYEACGRTVNPVNGAIGMLWTGNWRICQAAVETVLRGGSLRPIPELITHGGGF
PSATSEEASEICAEMLKLQQNDGSSDRNIYNHSRFSSSRSRSTLDSSPRKRKLDISLNPS
LPMKAVPSSTRHQSRTPSMNSEESMTTTTTFWDNSASGAQHGNGGGETSRLLNLFV  
>BnaC03g33010D-1
MRMSCNGCRVLRKGCSDDCSIRPCLGWIKSPEAQANATVFLAKFYGRAGLMNLINAGPDH
LRPGIFRSLLHEACGRIVNPIYGSVGLLWSGNWQLCQAAVEAVMKGEPITEMATDAATNG
QGPPLKMYDIRHISKDESSAAAAVAAATGSTDLKRPKPRRAKRVAAVAKPSESEGKEASH
VSSLSHQSEVVAAQEGESNISEVMTFSPQAVQSSGQIKLDLTLGLEPVSHACNVVPLKKR
KIGAFATCQEEVPCKTELKL
>BnaA07g27180D-1
MRISCNGCRVLRKGCNQDCTIRPCLQWIKSADSQANATLFLAKFYGRAGLLNLIESGPDH
LRPAIFRSLLYEACGRIVNPVDGSVGLMWSGNWAQCQAAVDAILNGLPITHTPLPSASSS
HQIIPPHRTYDIRHVAKDPTTGGDSSESLALAPRVNGNKAKTQTGRLKRLAETVDYQLGE
CSHDTWQLQCSGATHGYGQLALKNVANRREDPLNQSSNLGCDDQVDTNEVGLELRLG  
>BnaC05g42060D-1
MRGHEPRSSSSCAACKLLKRRCTPTCIFAPHFRSSDQITFAKVHKVFGASNVSKLLSEVP
EEQRQETVNSLAYEADVRLKDPVYGCIGAIASLQKKMLELQHDIAVARNRLLAHNAAGGV
NNNNSHVLLSPLDDSPQLAAFLDLVPYSDLMLLDGSGLDAYLFDIGQPPFV 
>BnaA03g40660D-1
MSCNGCRVLRKGCSETCILRPCIQWIESAEAQGHATVFVAKFFGRAGLMSFISSVPESQC
PALFQSLLYEACGRTVNPVNGAVGLLWTGNWSVCQAAVETVLRGGSLKPIPELLTRDGGF
PSPTSDEASEICMEMMNDSGDRDVYYHHSRFSSSRSRATASPPKRRRLASEQQQERPSSE
LDFSLIPTFPVKTTPFKEETRRPETPYSEESVTTAPFLDNIASERFVRGGGETTKLLNLF
A 
>BnaA02g12850D-1
MRMSCNGCRVLRKGCSENCSIRPCLQWIKSAESQANATVFLAKFYGRAGLMNLLSTGPDH
LRPAIFRSLLYEACGRIVNPIYGSVGLLWSGNWHLCQAAVEAVMRGSPVTPIACDAAVTG
QAPPFSNNKLFDIRHVSRDENAVKSRCRSSRSGACKEGRNVRSSLSHESSLSQESAVVKG
EGSMVSSEETTEEPSWIGLELTLGLEPSGARGSHVVVPIKKRKLEKSGTCDDDADTCKIE
LGLVCSE 
>BnaC08g21490D-1
MSCNGCRVLRKGCSESCILRPCIQWIESAEAQGHATVFVAKFFGRAGLMSFISSVPESQS
PALFQSLLYEACGRTVNPVNGAVGLLWTGNWNICQAAVETVLRGGSSRPIPELLTRDAGF
GGFPSPTSDEASEMPTTSPPKRKRLASEQQQRPSSKLDLSLLPTFPIKTTPLKEETVRPE
TPSMYSGESVTTTPFMDNIAGERFVRVGGETTKLLNLFA 
>BnaC07g31610D-1
MSCNGCRVLRKGCSETCILRPCIQWIESAEAQGHATVFVAKFFGRAGLMSFISSVPESQC
PALFQSLLYEACGRTVNPVNGAVGLLWTGNWSVCQAAVETVLRGGSLRPIPELLTRDGGF
PLATSDEVSEICMEMMNDSGDRNVYHHSRFSSSRSRATASPPKRRRLASEQQQQRPSSEL
DFSMVPAFPIKTTPFKEETRRPETPYSEESVTTAPFLDHIASERFVRGGGETTKLLNLFA
>BnaA03g54090D-1
MSCNGCRVLRKGCSETCILRPCLQWIESAESQGHATLFVAKFFGRAGLMTFISAVPELNR
PALFQSLLFEACGRTVNPVNGAAGLLGSGNWHVCQAAVETVLRGGTLRPISDLLPSPSLI
SSNDSTVICTDIGRFSTSRTKLSTSDMKEPPVNRRRSKTERSESVIDVQLNHRLDLTIPV
VPVPLLPPTPFRKVVNGERPGSPSEESVTTSCSENGIIGYNKRERKLLNLFV
>BnaA01g32900D-1
MRMSCNGCRVLRKGCSDDCSIRPCLGWIKSPEAQANATVFLAKFYGRAGLMNLINAGPDH
LRPGIFRSLLHEACGRIVNPIYGSVGLLWSGNWQLCQAAASHHSSLSHQSEVVVAPHEGE
SKETESNNSEVMTFSPPAVQGSGEIKLDLTLGLEPVSRADHVVPVKKRKMGVFSTWQEES
SCKTDLVL
>BnaAnng05130D-1
MSCNGCRVLRKGCSENCILRPCIQWIETADAQGHATVFVAKFFGRAGLMSFISAVPEPQR
PALFQSLLYEACGRTVNPVNGAIGMLWTGNWNICQAAVETVLRGGSLRPIPELLAHGGGF
AGFPSEEGFSSSRSRSTLDSSAKKRKRVDSSELDLSLNPNLSTKTTPSPTRQRSGTPSMN
SEESVATTTSFWDATATGERYGNGGGGETRQLLNLFV 
>BnaC06g30110D-1
MRISCNGCRVLRKGCNQDCTIRPCLQWIKSADSQHAAANATLFLAKFYGRAGLLNLIESG
PNHLRPAIFRSLLYEACGRIVNPVDGSVGLMWSGNWSQCQAAVDAILNGLPITHTPLASA
SASHQIIPPHRTYDIRHVAKDPTTGGDSSESLALAPRVNGNKAKTKTGRLKRLAETVDFQ
LGECSHDTWQLQCSGATHGYGQLALENVENRREAPLNQSSNLGRDDQVDTNEVGLELRLG
>BnaC02g16720D-1
MSCNGCRVLRKGCSENCILRPCIQWIETADAQGHATVFVAKFFGRAGLMSFISAVPESQR
PALFQSLLYEACGRTVNPVNGAIGMLWTGNWNICQAAVETVLRGGSLRPIPGLLAHGGGF
AGFPSVTSEEGSRSRSTLDSSPKKRRRVDSSELDLSLNPNLSTKTTPSPTRQRSGTPSMN
SEESVATTTTTTTSFCDATPTGERYGNGGGGEASKLLKLFV 
>BnaC01g42010D-1-80%
MRMSCNGCRVLRKGCSDDCSIRPCLGWIKSPEAQANATVFLAKFYGRAGLMNLINAGPDH
LRPGIFRSLLHEACGRIVNPIYGSVCYELICVNFFVKLHYQTNLRWSCPLYYPKYSYKRS
LLRRLSRLLIVKSSNIPDDLTVSLLRII
>BnaAnng15250D-1
MSCNGCRVLRKGCSENCILRPCIQWIETADAQGHATVFVAKFFGRAGLMSFISAVPEPQR
PALFQSLLYEACGRTVNPVNGAIGMLWTGNWNICQAAVETVLRGGSLRPIPGLLAHGGGF
AGFPSVTSEEGSRSRSTLDSSAKKRKRVDSSELDLSLNPNLSTKTTPSPTRQRSGTPSMN
SEESVATTTSFWDATATGERYGNGGGGETRQLLNLFV 
>BnaA07g37360D-1
MSCNGCRVLRKGCSENCILRPCIQWIETADAQGHATVFVAKFFGRAGLMSFISAVPESQR
PALFQSLLYEACGRTVNPVNGAIGMLWTGNWNVCQAAVETVLRGGSLRPIPELLAHGGGF
AGFPTATSEEASEICTEILDSSPTKRKRVACSEQQPSSELDLSLIPNYPIKTTPSSTRQR
SRTPSMNSEESVTTTTTTPTSFWDNTATRGDTYGNGGGETRKLLNLFV 
>BnaC07g16490D-1
MASSSSPCAACKFLRRKCTQECVFAPYFPPDNPQKFSYVHKVFGASNVAKLLNEIAANQR
EDAVNSLFYEAEARLRDPVYGCVGLISILQHRHKQLQQDLENAKKELAAYVGPQAMLPIL
QTYHHPQPHFMSIPPQPQRPSSSSSSASVLTQQQQLHHNLFPMMAIPTGQLYHQQQQNIF
EAQQLAAVNAVAREQQQNELFRAFGAGGGCNTSPHHYHQNQPQVEVLRFDNGFDFVPTGS
VTVTGFNQLSSSGTTVTGMSPSLALGGNFVDSPPTNDSYHTDQQLHHHHQKQQHHEAQLF
IPTQSSQPLPLQTQETQTQSNSESEEGRRSIIDSSR
>BnaC02g17190D-1
MRMSCNGCRVLRKGCSENCSIRPCLQWIKSAESQANATVFLAKFYGRAGLMNLLSTGPDH
LRPAIFRSLLYEACGRIVNPIYGSVGILWSGNWHLCQAAVEAVMRGSPVTPIACDAAVTG
QAPPFNNNKLFDIRHVSRDENAVKSRCRSSRSGACKEGRNVRSSLSHESSLSHESAVVKG
EGSMVSSEETTEEPSWIGLELTLGLEPSGARGSHVVVPIKKRKLEKSGTCDDDADTCKIE
LGLVCSE 
>BnaCnng56620D-1
MSCNGCRVLRKGCSENCILRPCIQWIETADAQGHATVFVAKFFGRAGLMSFISAVPESQR
PALFQSLLYEACGRTVNPVNGAIGMLWTGNWNVCQAAVETVLRGGSLRPIPELLAHGGGF
AGFPTATSEEASEICTEILDSSPTKRKRVACSEQQPSSELDLSLIPNFPIKTTPSSTRQR
SRTPSMNSEESVTTTTTPTSFWDNTATGGDMYGNGGGETSKLLNLFV 
