# Supplementary material for: Phylogeny and Functions of LOB Domain Proteins in Plants
Source: Int J Mol Sci. 2020 Mar 26;21(7):2278. doi: 10.3390/ijms21072278 (PMC7178066; doi:10.3390/ijms21072278)
Supplement: Supplementary file 1 [file ijms-21-02278-s001.zip › Additional file 4. LBD protein sequences/Cylindrocystis brebissonii (taxid102167).txt]

>RPGL_scaffold_2022295
MSCNGCRVLRKGCSESCILRPCLTAVEGSEAQGSATLFLAKFYGRAGLMGFIQQVNESQRPALFQSLLYEACGRTINPVYGAAGLLWSGQWSLCEAAVENVLK
>RPGL_scaffold_2023298
CAACRYLRRKCTQTCPFAPYFPADQPQKFASVHRIFGVSNITKMLNDLPLDSRDDAVTSLAYEADARIKDPVYGCVGAISVLQQQLLQLQADLALMRRELLQTRQA
>RPGL_scaffold_2027012
SPCAACKLLRRRCTKECLFAPYFPTEEPQRFANVHRVFGASNVAKMLQDLPEQMRSDAASSLAYEADARVRDPVYGCVGSISALQQQVAHLQTSLALCHAEMARMQ
>YOXI_scaffold_2006229
MSCNGCRVLRKGCSESCILRPCLTAVEGSDAQGSATLFLAKFYGRAGLMGFIQQVNESQRPALFQSLLYEACGRTINPVYGAAGLLWSGQWSLCEAAVENVLKGGT
>YOXI_scaffold_2046895
SSACAACRYLRRKCTQNCPFAPYFPADQPQKFASVHRIFGVSNITKMLNDLPLSSRDDAVTSLAYEADARIKDPVYGCVGAISVLQQQLLQLQADLSLMRRDL
>YOXI_scaffold_2055400
SPCAACKLLRRRCTKECLFAPYFPTEEPQRFANVHRVFGASNVAKMLQDLPEQLRSDAASSLAYEADARVRDPVYGCVGSISALQQQVAHLQANLTMVHAEM
