# Supplementary material for: Phylogeny and Functions of LOB Domain Proteins in Plants
Source: Int J Mol Sci. 2020 Mar 26;21(7):2278. doi: 10.3390/ijms21072278 (PMC7178066; doi:10.3390/ijms21072278)
Supplement: Supplementary file 1 [file ijms-21-02278-s001.zip › Additional file 4. LBD protein sequences/Daucus carota.txt]

>DCAR_000800
MTGPGTNVSQACAACKHQRRKCAPDCPLAPYFPPHRQAEFLNVHKLFGIRNIINAVKTVD
PNQREIVVRSMIEEAELRVMDPVGGSCGMVKSLYDKCEQVKVELDMVFQQLAICRAKSKN
VEVRRGVRSFYDNLMPRHPGNGALRPPRNNIEISKKTSVKNENDGVEALQIGVNEEKGAK
KMRNIDINKESREIEENDLDKEDVKQ 
>DCAR_002680
MTGTGSPCGACKFLRRKCARGCVFAPYFCHDQGASHFSAIHKIFGASNVSKLLAHLPLSE
RGEAAVTISYEAQARVQDPIYGCVSHIFALQQQVVNLQTQLSALKEQAAQNFANGSGTSF
TSANPNDHMSSSSSYGTIPCNYSTQDAQRWSHSETASMMPQFDDLNISVKNDCCDENAYN
INSESSTNYHLQEANISFPSFEGVSSYSMDPIYADHMQTNNQQWSFREDVDDLQSVAFGY
VQY 
>DCAR_001338
MKLNGRKQSGAAAGGLSAAAQVSPCAACKLLRRKCAAGDCVFAPHFPPDDPSKFANVHKV
FGASNVNKMLQEVPEHQRGDAVSSMVYEANARVRDPVYGCVGAISCLQQQIDTLQTQLAI
AQAQVLHLRVHVAATAGQALCASTCGSPMTSKITMSNQTKPNSNMSMVVDQGSLGDFTWS
C
>DCAR_004412
MTGPAGGSSVSQACAACKHQRRKCAPECVLAPFFPPHRQAEFLNVHKLFGVRNIMNTVKK
VEMSRRGDAVRSMVHEAYFRAVDPAGGAYRILSHLQHRYNHMKAELDLVRQQLAIFRSVQ
IDGIGSEHMQHPPLNYSNFGRKESAEAINQTDDITSPRINILRGDIIKKEGSSSNRDKKT
MRLEKKGSASNLDNGTFESAPYDGNGNTKIDNIDENHSSSRSHENETNSLEDVKLNVRD
>DCAR_004413
MTGPAGGSSVSQACAACKHQRRKCAPECVLAPFFPPHRQAEFLNVHKLFGVRNIMNTVKK
VEMSRRGDAVRSMVHEAYFRAVDPAGGAYRILSHLQHRYNHMKAELDLVRQQLAIFRSVQ
IDGIGSEHMQHPPLNYSNFGRKESAEAINQTDDITSPRINILRGDIIKKEGSSSNRDKKT
MRLEKKGSASNLDNGTFESAPYDGNGNTKIDNIDENHSSSRSHENETNSLEDVKLNVRD
>DCAR_006720
MLRRLLLQPQPSTQRRRILSLYRHCSSSSTTSGEAPVSSFVEHLEDDNYDVSKHSSPQSS
ATLSIDRSGLYNPPGLSLSLSPPLPLPPPLSSTFLHIYVYVNNIYSGYVYIAEHSHEPSS
DSELVKHLKGIIKFRGGPISIAEYMEEVLTNPKAGFYMNRDVFGEGGDFITSPDVSQMFG
EMVGVWAMCLWEQMGRPSKVNLIELGPGRGTLMADLLRGSSKMKEFTKSLNIHMVECSPA
LQKLQYKKLECIDEDGDDKNVDNHVVSALTGSPISWHTMLEQVPTGVPTIIIAHEFYDAL
PVHQFQKASRGWCEKMVDVAEDDTFRIVLSPQPTPATLYLLQRCKWAETEDISKLNQIEV
CPKAMDLTQNIAKRISSDGGGALIIDYGLNGIVSDSLQAIRKHKFVNILDKPGSADLSAY
VDFSAIKHSAEEAADDVSVHGPITQSQFLGSLGINFRVEALLQNCTEEQAESLRTGYWRL
VGEGEAPFWEGPDDQAPIGMGTRYMAMSIVNKKQGTPAPFQIGLYIYKLFIIQSRRMKLK
GGPNKACAACKFQTRRYHSDCSLSPFFPADQPKIFNDVHRLFGVSKVIKILKKMRDHDQK
VDAMKSIIFESYIREKYPVHGCFGIISQLDQELHQATEELHYVRAQLSMLKENNSQSSQI
MNSYDVASENNDNGAFYSDQSGDQTKSFMNLNSYYSDGMSDDNKLLEIQTQFGDSNTFAL
NHSQVGEASDQDYDIMNLYAIDDQSSKEACESSSESSCKDGKQQVELVPKNELKSAAAYF
SLMSINSDQVTHPVVQ 
>DCAR_006868-70%
MSSRNDDNHMVTVRGEGSDHLGTSHFAAVHKVFGASNASKILLQIPPHKRHDAVVSLCYE
AVSRVSDPVYGCVSHIFTLQQQVDELQAELAYIQARLSVIRCRPTVQTPSSIDLQSSLEL
QASADIKNSQQLANSQPELTSSNTASNRNPREDINEEEDDDLQRLARELVAKYLPGLNFG
SGD
>DCAR_007333
MAAASGTSSPCGACKFLRRKCATDCIFAPYFCSDQGPARFAAIHKVFGASNVSKLLLHVP
VADRCEAVVTIAYEAQARIRDPVYGCVAHIFALQQQVAYLQAQLMQVKSQMTQSLIDSRT
SEIQWSGNMCMGGNGMQTTLPPAYDNYSSHSSAKNEYMNSVSPQSSMESGDYGNEGMNMQ
EIQSRDDQLMLLIQNAMKRPPDSFSPTEYGELQSLAHRMMRN
>DCAR_007624
MNTNTNVNKTHNNNNNFIYNNKSTPPSSTPTPAPAATNNNIIRSNGNQACAACKYQRRKC
APDCILAPYFPHDRQQQFLNAHKLFGVSNITKIIRYLDQPDKDEAMRTIIYQSDVRANDP
VGGCYRIIRELQRQIEYNRAELQLVLHQLAYCRAQNQHNVNLLHSNNSGSFEHMMATNHN
DDVQQHYQERDDQVQQPDGQDQQEYVLQNGDEDCDQVQFEEINSWEGTENSLALEVKKDC
DAGAENSQEDVHVKPDLDDNDKREELRYEVEEKSFDSVNKFRLKTTPAI 
>DCAR_008562
MNTANPSCATSSGSAPGGGGSSSGSGGSSGGGGPCGACKFLRRKCVAGCIFAPYFDSEQG
AAHFAAVHKVFGASNVSKLLLHIPVHKRLDAVVTICYEAQARLRDPVYGCVAHIFALQQQ
VTNLQAELTYLQAHLATLEVPTPPPAPPPQQLLGGLPLSISDLPAASCMPATYDLSSLFD
PMMHQSWTFQQRPVLDPRQFGSSGNIRAPVDMLPVVSGGADFQDLARELFQRHDSPQHPC
SDPSTMPPHSR
>DCAR_009764-80%
MQKENGLPAACASCRHQRKKCTENCILAPYFPLNKNKEFQAVHKLFGVSNVTKILSGLDV
RDRQRAVDSLVWEATCRQNDPILGSFGEFSRVYEELEWYRYQFRSNFQTVAPENNMSFLD
NRGFNTSSNSAFMSLNKNRNSSLYSGYNSYESFQCTDRLRDELSYNCSSVQNTERFKEDS
NNSSVILPQQYGVQHAENFKEERNNSSMIVPQQYTMSTTFNQPYYQLAGTKCNIIELLLS
KHAILSA
>DCAR_010922
MSSSNSPCAACKFLRRKCTQECVFAPYFPPDQPQKFANVHKVFGASNVAKLLNDLNAAQR
EDAVNSLAYEADARLRDPVYGCVGLISILQHKLKQVQVDLFNAKKELASYIGPSAMLPIL
QHPGLIQQHPSNPQNVLGYNNMQPMLGLSMNQPHGAMPLMIRDPQQQQMLEAQHLAAAER
EQAEIMRTYNEQQQPPPDQHPRFNNGFDTSGQTAASGFNQTIADGSTMSLVLGSYENQYG
HHPIQQQPQEPHIHHNQVLQIQPQLLLQQQQQIAPPQAVTQHRDGSEEGRSGGPSC
>DCAR_011832
MRSQEPRSTSSCSACKLLKRRCVPNCLFAPYFPSDEPKKFVKVHKVFGASNVSKILNEVV
KEQREDAVNTLVFEAEARLKDPVYGCIGEIASLQGKMAQLQHDLAVAKARLAHCAVVKAS
TSLLPVDDQLEMLPFNPVYDGFFDGQVFDIDQTHVVDGFSEAPFLL 
>DCAR_011845
MGTGHSPCASCKLLRRRCTKDCTFAPYFPSDDPHKFAIVHKVFGASNISKMLQELPIHQR
ADAVSSLVYEANARVRDPVYGCVGAISYLQNQVSQLQMQLAVAQTEMLCIQMQQEQPPLL
PPSMEPISAHDLIGDDKSSFYSNNMMPQYLNYSSSNSTNVIHDSLKRESFFGHDMHVS 
>DCAR_011970
MKGTTAANTASSCAACKYLRRRCDQSCFLAHYFPASKSQDYLSCHRVFGTYNLVKMIKSV
QEHERHEAVATLVLEARMRVSNPVHGCLMMQRVLQAQIDEHLEELDAVKKKVFLFESLHS
QIELLDDQLINTSLAVVPE 
>DCAR_009102
MSSSNSPCAACKLLRRKCTQECVFAPYFPPDQPQKFANVHKVFGASNVAKLLNDLPAVQR
EDAVNSLAYEADARLRDPIYGCVGLISILQHKLKQVQMELYNAKKELSTYIGPSAMLPIL
PAPGNFIPPYQHQQPSQMMPYNMQAAQMMGGSPQNVVNPNPLVIQQQQNYQQIMEAQQVA
AVVAAAREQEMLRSYEQQQAVLTQQQGRHSDQLTTSVVCKPSVQRKKEKEGEIFTSERIS
TSWGVGLVIGPAIGGYFAQPAENYPNIFSEKSIFGRFPYFLPCLLISLFAFLVSIISFWL
PETLHIHHGNKNEQCDAADALENSMYKYRVDGVSRHGNKNEQCDAADASENSMYKSRVDG
VIRSKERLPSSKLSLLRNWPLMSAITVYCVFQLHDTAYAEAFTLWADSPRKYGGLHYKIP
EVGEVLAISGFGLLILQMFLYPVLERTFGAILVSRIGAVATIPLLTCYPYIAKLSGNLLF
AVLSCASILMNVLMVSVSTGLYLLQNRAVSSDQRGAANGISMSALSLFKAFGPACGGSFF
SWAQTRQNPTFLPGDQIVFSILNSIEFIGLAMTFKPFLVLPNDDSQ
>DCAR_012273
MVGATPCASCKLLRRRCAKDCIFAPYFPPDDPHKFAIVHKIFGASNVSKMLQQRGDAVSS
LVFEANARSRDPVYGCVGAISYLQNQVSQLQMQLAVAQAEILCFQMQQQQQQQQQDHHHQ
QPNNIPITTQQMMNQDEKSLLLSTSNFDYNLLQQQYLNFSSTTSNNIVMQDPPKRESLWT
>DCAR_012531
MATSGTSSPCGACKFLRRKCASDCIFAPYFTSEQGPARFAAIHKVFGASNVSKMLVNIPV
ADRCEAVVTIAYEAQARIRDPVYGCVSHIYALQQQVASLQSQVNQVKSLMAQGLMDSRNE
ENPWQPGNPLTATTNHYPGYNFMNNNYVSPQSSPDSINHYQDNKEGVMSLDDIQNRYNRL
VSLQGQGESCGYGRKRASGNIDQLGELQELASRMMNK 
>DCAR_009541
MNTGRCAACKYLRRRCPVDCIFSPYFPPTNPHRFASVHRIFGASNVGKMLQQLPVHLRGE
AAETLYYEAQCRIENPVHGCVGIITQLHEEINNAEQELARAQAQLAVHQPHHHHHQQEIE
EAVTGEGAEPMVPGDHAQEVAAEVAGNVEDSDQNEFDIAALMSPSDPDWFY 
>DCAR_015564
MDGASKAASILMPPPKAVAATPSIAPSSPPVSLVVSPCAACKILRRRCAEKCVLAPYFPP
TDPLKFTTAHRVFGASNIIKFLQELPEHQRADAVSSMVYEANARIRDPVYGCAGAICQLQ
KQVNELQAHLAKAQAEVVTMQCQYSNLMTLISMDFDHSPQSSPDQQSFDNLSTNDISFFD
DNNLGSLELDSLWT
>DCAR_015278
MEGTSASNISVTKPLLYSTNSLPSQTFSNNSPSGLSSDTTSGTPVPPTAAVMSPCAACKI
LRRRCVEKCVLAPYFPPTDPLKFTIAHRVFGASNIIKLLQELPESQRADAVSSMVYEANA
RVRDPVYGCAGAICHLQKQVSDLQAELAKAQAEIVNMQCQQANLLTLICMDMSAQPHNQD
QESMITDNNQQPYENLNFFPDLDVNLSSVLEPLWT
>DCAR_015061
MASPSYTNSPCAACKFLRRKCILGCIFAPYFPPEEPQKFAYVHKIFGASNVSKLLLEILP
HQREDAVNSLAYEADARIKDPVYGCVGAISVLQQQVIRLQKELDATNASLLRYTSNNDNR
ITLHSHSAILPSRQGTFCFGHNDAGLSLPCNCSYSLNQDSGDANEGERNT 
>DCAR_016033
MASSNSYNSPCAACKFLRRKCMPGCIFAPYFPPEEPQKFANVHKIFGASNVTKLLNELLP
HQREDAVNSLAYEAEARVRDPVYGCVGAISFLQRQVERLQKELDAANADLIRFACSDSLP
ALPQTQRPVDLITTPNNINDLIGLSGSGPCYQTPDTSFSFPSPTLYPIPYNSSSPDGGQG
AGKGLDSYSNP 
>DCAR_013052
MQRSNGGGANAAGACASCRHQRKKCTEKCTLAPFFPVDKNREFQAVHKVFGVSNVTKILK
RLNLDDRKRAADSLVWEAFSRQKDPILGPFGEYRRVIEELNWYKNEYQAYKSSLTAPGGL
INGLNETVMSNAGGMINYDANKYNIMNSKGTVVSGLYPSFNYYSCVPNNKLSEESDNSCV
IMPHQPVINGSSINQHSYQLPGQYGAIDAKELEWNGNS
>DCAR_018222
MVGASPCASCKLLRRRCAKDCIFAPYFPPHDPHKFAIVHKEIPVEQRGDAVSSLVFEANA
RLRDPVYGCVGAISYLQTQVSQLQMQLAVAEAEILCLQMQQQQQQQSQQPNIPITAQQMM
MIPDDKSLHLSTNNFDYSLQQQYLNFGPTSNIVMQDPPKRESLWT 
>DCAR_018468
MTGTGSPCGACKFLRRKCMRGCVFAPYFCHEQGASHFAAIHKVFGASNVSKLLAHLPVSD
RSEAAVTIAYEALARIQDPIYGCVSHIFALQQQVVNLQVQLASLREQASQSFGKGSGSSG
NPNYDTTANHGKFNPFDSPNDFQNWFQSENASMISPFDHRNSSRNIAADHFMVNPNSASG
HYENSAIPQHEDASFSSLEDQGSTHTMDSVEDMQTSHCQWTFRDDLHDLQSAALGYIHQY
>DCAR_016461
MAASFNVVRYNSSPCAACKFLKRKCLPDCIFAPHFPPEELQNFISVHKIFGASNVSKLLN
EVLPHQREDAASTLAYEANARLKDPVYGCVRAISILQLQVEGLQKELDEANAELVNYARG
YNHCYHPDISGTTAAQPAPSAVPVNPMCCYAQIPPQTRPVDLINTGEAGVCNYYRIPSSV
TFPRNDTNQGGAAGQGL
>DCAR_016463
MAASFKVIKYNSPCAACKFLKRKCLPDCIFAPYFPPEEVQKFISVHKIFGASNVSKLLNE
VLPHQREETVSSLSYEAEARLRDPVYGCVGTISILQLQVERLQKELDEANAELVSYARGH
HPDICGSGTPGGLPATGAVPAHPMCNYAQIPRQIIRPVDLINTGEAGACNYYQTPSSFSF
PWNIETDVQDQGGGTGQGL 
>DCAR_016464
MESEFLRLSSNFNLTVIDFDGSIVVRTNAASFNAVRYNYSPCAACKFLKKKCRPDCILAP
YFPPEELQNFISVHKIFGATRVSKLLNEVLPHQRDETLSCLVYEAQARLRDPVYGSVGAI
SMLQLQVERLQKELDAANAELVNYACGYNHCCCHLDMGGSTAALPAPSACLKIQCVIMLR
FHHK
>DCAR_016465
MAASFKVVQYNYSPCAACKFLKRKCQPDCNFAPYFPPEELQNFISVHKIFGATRVSKLLN
EVLPHQRHETVSSLVCEAQARLRDPVYGSFGAISILQLQVERLQKELDEANAELVNYACG
YNHCCCHLDTGGTTAALPAPSAVPENSMCDYAQIPPQIRPVDLIDTGEAGVFNYYQTPSS
STFPWNDTNVPNLGGAAGQGL 
>DCAR_016467
MAASFNVVRYDYSPCAACKLLRRKCLPDCIFAPYFPPEELQKFISVPKIFGASNVAKLLN
EVLPHQREDTVSSLSYEAEARLRDPVYGCVGTISILQLQVERLQKELDEANAELVSYA
>DCAR_019338
MTSTRSRCAACKYLRRKCPSDCIFSPYFPSDDPQRFSCVHRIYGASNIGKMLKQLPVQLR
ADAANSLYFEAHSREADPVYGCVGIITNLNEEIHDAETELAKIQAHIGVHHQTKNPEDGE
ASQSGHSPVQQQ
>DCAR_016468
MAASFSVPRYDYTPCAACKFLKRKCLPDCIFAPYFPAEELQKFISVHKIFGASNVAKLLN
EVLPHQREDAASTLSYEAEARLRDPVYGCVGAISILQLQVERLQKELDEANAELVSYHCC
YHPNMSGTIATLPAPSAVPINPVCDYAQIPPQIRPVDLINTGEAEVCSYYQTPSSVTFPP
NDDTNVPDQGGAAGQGLLFNDSASLI
>DCAR_019808
MGRRHMSLRHPGSLNTITPCAACKLLRRRCAQECPFSPYFSPHEPQKFASVHKVFGASNV
SKLLLEVPENQRADAANSLVYEANVRLRDPVYGCMGAISALQQQIQSLQVELSAVKDEIL
RYNKYYTATRKTTGVLPTHVGDFISSGAAVSVINTAPLPIPTSQSQLLQQPTSAPTTTSS
SSNSMYTVTTSTATNYSTLSTDNVSYFG
>DCAR_016829
MRESGRKQGVASPCAACKLLRRRCAQDCVFAPYFPADEPHKFASVHKVFGASNVNKMLQD
LPEHQRGDAVSSMVYEANARVRDPVYGCVGAISSLQQQIDSLQAQLAQAQAEVVHMQMRQ
YSSSVANPNNDNSPENVSPTSKHMMMQSSQTSTRSLFSMDMVVDHTNMGESLWSC
>DCAR_021577
MASSSNTATYNTPCAACKFLRRKCVPDCIFAPYFPPEEPHKFANVHKIFGASNITKLLND
ILPHQREDAVNSLAYEAEARVRDPVYGCVGAISFLQMQVERLQEELDAANADLIQYASSC
NHRYPHQNMSSALPIQSTTTTQYTSQQAPRQIRPNNNAYYPTPSTFSFPWNDNNASGRGG
AAGE
>DCAR_021542
MSKSGTNQACARCRYQRRKCTSECVLAPFFPADQPTIFQNAHKLFGVGNILKILKDLDET
QKTEAMKSIIYEANIREKFPVHGCLGVVMQYQYQIQQMQEELQIVLSQLAFWKQRLPRDD
PSQVLSGLSVTPVPQNAVDFYETQCINHVTLPIASDPLFFGSGNVSHDHVHGAGPYNGSY
NVVDSLRIQTDDNQMVQNQLQALNVQQDVVDEDYEFIDAIDDRQSLVDSKETGQLSLDSR
VKDSRSLLGTLV 
>DCAR_021438
MSSSNSRCAACKFLRRKCSQDCVFAPYFPPDQPQKFANVHKVFGASNVAKLLNDLRPVQR
EDAVNSLAYEADARLRDPVYGCVGLISILQDQLKQVQGDLINAKKELANYRTSAVLPYNM
LPMLGLCLNQDHGAMPLVMHDHPQKQHLMEAQQLAVAEWEQQEMLRPCKQEQQRRV 
>DCAR_021275-80%
MQRDNGPPAGCASCRHQHKKCNESCVLAPYLTLDKNLEFQAVHKVFGVGNVAKIVKSLDV
EDRGRAVESLVWEANCRQNDPVLGSYGEFMRLSEELNKYRTLYWNNIHAQGNMSMNMNAN
VSVAVLPANSYAGYGYPTMQSAGALRGEIGYPTMQSAGALRGEIGYPTMQSAGALRGEIG
YDYPYVQGTDGFKEESNRSALSLPLQYGVQINENLKDGSNDGSVIVPQRYSTRGAVVASS
DITIHELLLSSNEFTGSDHVDNSITASPQLQRIPNKDPARKGHKWQYFNIYRSKVYFKCL
AFGIQMTRLFYTKSALTFDWDNSVGCSSASNNEFV 
>DCAR_020040
MNMNSGRCAACKYLRRRCPRDCIFSPYFPPTNPHRFSCVHRIFGASNVGKMLQQLPVELR
GEAAETLYYEAQCRMENPVYGCVGIITQLHQQINEAERELARAQAQIAFHRHASNAHRPL
PQQDQLEVEPSAPEAVTDSSWLDQNEFDVSALMSPLDPAWFL
>DCAR_025363 
MKVKGGPNKACAACKFQRRRCSSDCPLAPFFPADQPKIFNDVHRLFGVSKVIKILKKMRN
DDQKIDAMKSIIYESYIREKFPVHGCSGIISQLNQELQKATQELHYVRAQLAMLRENNSP
SSQIMNSYDLFSEINENGSAFYTEQSADETKCLFNRNNYVTDDNNKLLEIETQLGGSCAF
AVTPNQVAEGCDQDYDILNFNAIDDLPSKEACESSSESTSRDTKLLELGPESELKNAAAY
FSLMNIN 
>DCAR_025705
MYSTPSNFSPCAACKLLRRKCAVDCVFAPYFRADQPQKFSSVHKVFGASNVAKLLNELPE
EQRKDAANSLVYEANARLKDPIHGCMGLISILKRKLKQLQMDLYNAKKELATYIGPSAML
PIFQGTENFLPQYQQEQALQPQMMPYNMQPAQVMQPHLQQLQKLAPYSMQQGQMRPYNVQ
QAHQMRPYNMQQAHQMRPCNIQQAQMGTCNEQQAEIMGGLQQTVANLSPLEIHQQHQYQQ
MMEAEKVAAALAAVREQERLRRYESQKVFAAKEQELLRDNELKELEILREQEYYKNHMAQ
HIAKREEEVILRTYREKQQVAFAQQAALEQQAALEQQATFAQQAALEQQAALVQQAAFAQ
QQGPQSDLLGGYDITGQGQGQILSDELTQMSVPAGVTLESTLASLEGPYQIQQDTQDDHV
RDHHQQLDMASRLFLEEQELQALALQQPLQFDLQLEELLLQFQQHQDGGEEEVGSFDPLS
MAPLE 
>DCAR_026164
MASSNAYNSPCAACKFLRRKCMPNCIFAPYFPPEEPQKFANVHKIFGASNVTKLLNELLP
HQREDAVNSLAYEAEARVRDPVYGCVGAISYLQRQVERLQKELDAANTDLIRFAWTEALP
PLPQGVRPIDLIISTTRHNFVNLEGTTNIGASNGNITTSFHQTPCATFSYPNIPWNSITF
DNSTSAADVINPEGGGGGGGGGGAGGEPVLESQMEYSSCSLA
>DCAR_026386-80%  
MNNKNNNLETREITSNTPTPPPAATNNNIPRCNASQACAACKYQRRKCAPDCILAPYFPH
LRQRQFLNAHKLFGVSNITKIIRNLEKYDKDEAMRTIIYQADVRASDPVGGCYRIIRDDQ
DRGQYILHGDDQVNFEEINSWGATENSATTLEVKRSYECEENWEEDVNPKLLPYDRREEF
KIEAEEKSFDSVDDFRLKTTDAI  
>DCAR_023906
MASASNSPCAACKFLRRKCQPECVFAPYFPPDQPQKFASVHKVFGASNVTKLLNELHPHQ
REDAVNSLAYQADMRIRDPVYGCVGVISLLQHQLRQLQMDLSCAKSELSKYQNHHIGGVG
VGVGGGSITSHSLIAAAAAAAAATSHQNLGINLIGNGGTGSPVPYHHHQFFPHQQQVIRT
FDGTTMSYDASNLLGMGPMSQFPQPRVAGGDER
>DCAR_027598
MTGPGSSCGACKFLRRKCTSECVFAPYFSYDQSANHFAKVHRVFGASKVSKLLLHLPVHR
RSDAAATIAYEALARMHDPVYGCVSHVFALQQQVACLQHEIDILNNQMANQAFQARNNGA
FGATNNPSVGFQFDSQNNENMTNCATQSQMLLNGGVTADNQEFHCQINTTLPTLYGCEEH
MYNVPSDIDLPESVSGGMNQEIYVPFLWTGSSCSS 
>DCAR_000312-80% 
MSTVNPSSSATSGAGSGSGGSSSGGGGGSSGGGPCGACKFLRRKCVAGCIFAPYFDSEQG
SAHFAAVHKVFGASNVSKLLLHIPVHKRLDAVVTICYEAQARLRDPVYGCVAHIFALQQQ
VHII
>DCAR_031787
MRMSCNGCRVLRKGCTDDCSIRPCLQWIASPESQAHATVFLAKFYGRAGLMNLINAGPDH
LRPAVFRSLLYEACGRIVNPVYGSVGLLWSGKWQLCQNAVEAVLRGDPITQVVAIDAAEA
NNGPPLKAYDIRHVHKEENNNANDLHRVRNRCKFKRPGKEANASRSHESSLSHQSEAVMN
GEGESRETESFVTAETADGSPGLFGAEPQGLGAGEDHKEAESDEIELELTLGFKCGRSV
>DCAR_004956-80%
MTTDTTGADLTDPDNEEEEEEIPAAVAVDKCGACKGASRVCKTECPFRPFFPADTADMAH
LISSLFHKKGILRLMNACKTAEEVTSCRTRLFNVAVSLINGTARTHEAEISELKELVKTQ
AASIGVQSESVRKMLPN 
>DCAR_012590
MRMSCNGCRVLRKGCTEDCSIRPCLQWIDNPESQAHATTFLAKFYGRAGLMNLINGGPNH
LRPEIFRSLLYDACGRLVNPVYGSAGLLWSGNWHLCQNAVEAVLRGDPITQTVAIDAAEV
NNGPPHKAYDIRHNSNNHHGVKNRLRFKRSAGKELNGPISHDSTLSHQSEAAMNGEGGSG
EMAEGSALFRAPQDWFVPEKDNNVVEAESEEDELELTLGVKKGKSIQGGSGI
>DCAR_021467
MSCNGCRVLRKGCSESCVLRHCLQWIESPEAQAHATSFVAKFFGRAGLMSFISAVPQAQR
PAIFQSLLFEAAGRTINPVNGAVGLLWTGKWHECQAAVETILRGGTLRPVSEFPSAGLNG
VVSDLSNMFKHGNEVSSSRSKRRRLCESSKLSQVVDLDLSLTRGYEVSDKRRLDTVSRNS
EESVTTTWFGAGEPKLLNLF
>DCAR_025785
MSCNGCRVLRKGCSENCILQPCLQWIQTPEAQGHATVFVAKFFGRAGLMSFISAVPHPQR
PALFQSLLFEAAGRTVNPVNGAVGLLSSGNWHICQAAVETVLRGGALRPLTDLESSSSEC
TDILKLKDSTSTSRLRVEKRRRYEPEMKLPDPSPNFSGANLPAKMTLEKRRSETPSRTSE
ESVTTSCYESGSGLREVKLLNLF
>DCAR_029117
MSCNGCRVLRKGCNENCILRQSLQGIDHSPQAQANATVFVAKFFGRAGLMSFLSAVPELQ
RPALFQSLLFEACGRTVNPVNGAVGLLWTGNWHVCQAAVETVLRGGELSSSSEFFAGAPA
PGSDVIDLFRSSSQELNESERYNFDHDVARAHLSNLDLSLTSNLPAEIFSGGRAKRRPPS
EESETTTFGSGVVCNNQSLRGERKLLRLFI 
>DCAR_000361
MRTSCNGCRALRKGCSDDCSIKPCLQWIKSPDSQAHATVFLAKFYGRAGLLNLVNTGPTH
LRPAIFRSLLYEACGRIVNPIYGSVGLLWSGNWQLCQDAVEAVLKGSPITKIASETAETN
DGPPLKAYDIRHIPKDDNSSGSNQLHRVRNRCRFKKSGAKTQASSGWVRPEDEYTRSPSH
ESTLSHLSEVAINVEASKNLACADTAEPEPEGSAHFEADGEIELELTLGLSI
