# Supplementary material for: Phylogeny and Functions of LOB Domain Proteins in Plants
Source: Int J Mol Sci. 2020 Mar 26;21(7):2278. doi: 10.3390/ijms21072278 (PMC7178066; doi:10.3390/ijms21072278)
Supplement: Supplementary file 1 [file ijms-21-02278-s001.zip › Additional file 4. LBD protein sequences/Glycine max.txt]

>GLYMA_10G087200
MAESQGEGGGDSGASGSRRRGIASRRAMAAQTQDEAMVESSPATPCGACKFLRRRCIEGC
IFAPHFGNDQGAAKFAAVHKVFGASNVSKLLSNISVNRRNEAVTTISYEAQARLSDPVYG
CVSTILALQQQVATLQAELAMLQTQLMNSRFAYASALQTTQLQQPNMNAGALQPAYSNNS
CASTNLLNLSSFNNNTGFDLEMDTAPSSSSLEPLQLTRLPLCKEEDEEESKTQQAFNHR 
>GLYMA_10G035000
MASATGSGSSSGFGSPCGACKFLRRKCVTDCIFAPYFCSEQGAAKFAAIHKVFGASNVSK
LLLRIPAHGRFEAILTIAYEAQARLRDPVYGCVSHIFALQQQAQVMQMKAQLDQNHMEPR
NFENHWSENVAQSFNPFCPTSMNNLISPQSSLDSLGYSSINDGMSMLDVQSSREEYFALQ
ACNSKKRSYNNDLGELQELALRMIRNCD  
>GLYMA_10G035100
MTGTGSPCGACKFLRRKCVRGCVFAPYFCQEQGATHFAAIHKVFGASNVSKLLAHLPVSD
RCEAAVTISYEAQARLQDPIYGCVSHIFALQQQVVNLQAQLAYLKEQAAQSCLNGTINEN
PNEKLLEKSSAALPQDLQSWFQLENSNLGPEFLPNMCTNLSTQHYGNNALMMEDLNPIGV
NNENSGAMEESSSFSSFDESSNNSYSMSYDMQTNRRTWGFHEVEDLHSVAFGYGTRSHS
>GLYMA_11G164800
MGGTSPCASCKLLRRRCSKDCIFAPYFPSDDPRKFSIVHKVFGASNISKMLQELPIHQRA
DAVSSLVYEANARVRDPVYGCVGAISYLQNQVSQLQMQLAVAQTEILCIQMQQQEPTLAT
QLVDQDDKSMLLSVNNNYEMLPQFLKFPSSSSSSSNVFQDPHEPLKRESFWT
>GLYMA_13G121300-90%
MTSATGNDTGSAGSSSGFGSPCGACKFLRRKCAADCIFAPYFCSEQGAARFAAIHKVFGA
SNVSKLLLRIPAHQRFEAMLTLAYEAQARVRDPVYGCVSHIFTLQQQGREYIVESWNLKD
N
>GLYMA_13G121400
MTGSGSPCGACKFLRRKCVRGCVFAPYFCHEQGATHFAAIHKVFGASNVSKLLAHLPVSD
RCEAAVTISYEAQARLQDPIYGCVSHIFALQQQVVNLQAQLAYLKEQAAQSCLDGSINEN
PSEKLFEKSSSALPQDLQSWFNQVGNSNLGPEFLPNMCTNLSTQHYGNNALMEDLNPIGI
NYETSGAMEGNNSSSFDDSSNNYSMSYDMQTNRRTWGFHEVEDLHSVAFGYGTRSHS
>GLYMA_14G056700
MGGNSPCASCKLLRRRCTKDCTFAPYFPSDDPQKFAIVHKVFGASNVSKMLQELPVHQRA
DAVSSLVYEANARVRDPVYGCVGAISYLQNQVSELQMQLAVAQAEILCIQMEHEPVMPAS
QIDLDHKSYFLQNDLSQFLAFDSSSNVMQQFCP 
>GLYMA_14G202300
MFGHPETDRLDEIITTARAEEEASSQMGRKHFYGPTPGTTLNTVTPCAACKLLRRRCAEE
CPFSPYFSPHEPQKFAAVHKVFGASNVSKMLMEVPEGQRADAANSLVYEANLRLRDPVYG
CMGAISALQQQVQTLQAELNAIRAEILKYKYREAASIISSQHVALVSSADAISIAAIPAD
SSQGLSQPHAHPHPPPPKPLPSPLPKPLPSPSIILSSLSSSSASSVYTPPKSTMSLGSIS
TTANVPYFV 
>GLYMA_14G066900
MSIKSVKNFGTTTGFGSSCGACKFLRRKCTSDCVFAPYFSYDQASTHFAAVHKIYGASNV
SKLLSHLPIHNRSDAAITISYEALARMQDPIYGCVAHIYALQHQVASLQEEIDALGSLMA
NSTVSVVNCGSDQEPMTSNNGTQYNILQHDATRTQYCQNNLANFLSQEAISATVFKSLDS
QMDIELPSAHVEEPSSFGDFNSNPLEQFLSGIDQEVFVNHPWFKHNADIKN 
>GLYMA_15G127900
MKEGGGRKQGAASPCAACKLLRRRCAQDCVFAPYFPADEPQKFANVHKVFGASNVNKMLQ
DLPMHQRGDAVSSMVYEANARVRDPVYGCVGAISSLQQQIDVLQTQLALAQAEVAHLRAR
QNRCFSHHGLRPTSPTTSGFPSSKTLDSHAKPIFDIDMVDQVRYGASMWS
>GLYMA_16G071700
MASSSYSNSPCAACKFLRRKCMPDCIFAPYFPPEEPQKFANVHKIFGASNVSKLLNEVQP
HQREDAVNSLAYEAEARIKDPVYGCVGAISVLQRQVIRLQKELDATSADLIRYTCNEMPT
TTQDGRRIIGEGGGSSLGQSSGYYYPSPWNNDTLGDGYHRGDNI 
>GLYMA_18G221000
MSSGNGGGGSSSGTGSPCGACKFLRRKCVSGCIFAPYFDSEQGTSHFAAVHKVFGASNVS
KLLLSIPVHRRLDTVITICYEAQSRIRDPVYGCVAHIFALQQQLVSLQAELSYLHGHLAQ
MELPQPSPPPPPPQTTAAPPSGFSIADLPPATVAAVPATTYDLSSLFDPLGQTSWAMQQR
AIDLRQYLAAAAAPSTTSGADIQAVARDIPHRHGSPPSPPASSSNASPSLSHSK  
>GLYMA_19G063600
MLLPKKEVAGCVLEKIMASSSYSNSPCAACKFLRRKCMPDCIFSPYFPPEEPQKFANVHK
IFGASNVSKLLNEVQPHQREDAVNSLAYEAEARIKDPVYGCVGAISVLQRQVIRLQKELD
ATNADLIRYTCNEMPTTQDGRRIIGEGDGDGGSSLGQSPGYYYPSPWNNDPLGDGYHRGD
NI
>GLYMA_19G122500
MAEPQGGIGGDSGASGSKRRSTVSKRGMVAQTQDEAIVGSSPATPCGACKFLRRKCIGGC
IFAPYFCTDQGAAKFAAVHKVFGASNVSKLLSNIPANRRHEAATSISYEAQARLSDPVYG
CVSTILALQQQVVSLQAELAMLQTQLMNSKFFYTSALQTTQLHQPNMNAAALHPAYSNNS
CGSTNLLNLSNFNNTPSFDLAMDTTPSSHSLEPLQLTRLSQYEEEEEEESKTQQTFDHH
>GLYMA_19G162900
MASASGNGGSNGTGSPCGACKFLRRKCAADCIFAPYFCSEQGPARFAAIHKVFGASNVSK
LLLHIPAHDRCEAVVTIAYEAQARIRDPVYGCVSHIFALQQQVACLQAQLMQVKAQLAQN
LVESRNIESNHQWTGNNNSVSGQPMNHPFCPTYMNPISPQSSLESIDHSSINDGMSMQDI
QSREDFQIQAKERPYNNNDLGELQELALRMMRN 
>GLYMA_19G163000
MTGSGSPCGACKFLRRKCVRGCVFAPYFCHEQGSTHFAAIHKVFGASNVSKHLAHLPVSD
RCEAAVTISYEAQARLQDPIYGCVAHIFALQQQVVSLQAQLVYLREQASQIYLNGSATEN
PNEKYLGKPTTFPQDLQSWFQMENSNLASQFLPNLSTNPSTQYYGNTNTLVEPNPIGNYE
NSGTVEESISFSSFKESCNSMSYDMQRQ 
>GLYMA_19G004900
MASSSYSNSPCAACKFLRRKCMPDCIFAPYFPPEEPHKFANVHKIFGASNVSKLLNEVQP
HQREDAVNSLAYEAEARIKDPVYGCVGAISVLQKQVLRLQKELDATNADLIRYSACNEMP
NLGGRSRMCSDDGGGGGSSSLAHSHGFYYPNWNNDPCGNNNGYPRGDI 
>GLYMA_01G143800
MDCGGNKIGGSDRGGPCGACKFLRRKCVKGCIFAPYFDSDQGTAHFAAVHKVFGASNASK
LLMRIPAHKRLDAVVTLCYEALARARDPVYGCVGHLFALQQQVMNLQAELTYVQARLATM
QRLPMQVAPLPHPQSSSPPPTFHSSDHLASNADLQSAPMMHFDPLQPHSASLELSSVVFN
QSDQQLEVGNSKFWHGNL
>GLYMA_01G143900
MSINSSCSISGGSSSGGNNNSSGGSPCGACKFLRRKCMPGCIFAPYFDSEEGATHFAAVH
KVFGASNISKLLLNIPVHKRLDAVVTICYEAQARLRDPVYGCVAHIFALQQQVMSLQAEL
SYLQGHLATLELPQPPPPSSPQATTMAPPPLISIAEFIPSSALASSTVPPTYDLSSLFDP
MAQTPSWAVQPRPIESRQYVGSGPSGPSATIASGGDLQALARELLHRHGSAPVVACSNPS
SSYPISK 
>GLYMA_20G023400
MKDGGRKQGAPSPCAACKLLRRRCAQDCVFAPYFPADEPQKFANVHKVFGASNVNKMLQD
LPEHQRGDAVSSMVYEANARVRDPVYGCVGAISSLQQQIDVLQTQLAVAQAEAVHLRVRQ
AASLYSPTSPTNSGSPSQAKPIFDMDMVVDQTPYGDSIWIQVEL
>GLYMA_02G166400
MAESQGGSGGDDGASGSRRRGSTSRRAMAAQTQDEAMVESSPTTPCGACKFLRRRCVEGC
IFAPHFGTDQGAAKFAAVHKVFGASNVSKLLSNIPVNRRNEASTTISYEAQARLSDPVYG
CVSTILALQQQVATLQAELAMLQTQLMNSRFAYASALQTTQLQQPNMNTGALQPAYSNNS
CASTNLLNLSTFNNNPSFVLEMDTAPSSSLEPLQLTRLSQCKEEDEEENKTQKAFNHR 
>GLYMA_02G234600
MFGHPETDRLDEIITKVRAEGEASCQMGRKHFYGPTPGTTLNTVTPCAACKLLRRRCAEE
CPFSPYFSPHEPQKFAAVHKVFGASNVSKMLMEVPEGQRADAANSLVYEANLRIRDPVYG
CMGAISALQQQVQRLQVELNATRAEILKYKYREAACIISSHHHVALVSSADAISIAAIPA
DSSQGLSQPQIQPHPPPPPPKPLPSPPPPKPLPSPSILLSSLSSSSASSVYTPPKSTMSL
GSISTTENVPYFV 
>GLYMA_02G249700
MTGFGSSCGACKFLRRKCTSDCVFAPYFSYDQASTHFAAVHKIYGASNVSKLLSHLPIQN
RSDAAVTISYEALARMQDPIYGCVAHIYALQHQVASLQEEIDALGNLVANSSVSVVNCGS
VQATINSNNGTQFNILQHDATRTQYCQNNLANFLSQEGSATVFQSLINSQMDIELPNCTQ
VEHPSFGDFNSNPLEQFLSGIDQEMFVNHPWFKHNADIKN  
>GLYMA_02G262400
MGGNSPCASCKLLRRRCTKDCIFAPYFPSDDPQKFAIVHKVFGASNVSKMLQELPVHQRA
DAVSSLVYEANARVRDPVYGCVGAISYLQNQVSELQMQLAVAQAEILCIQMEHEPVMPAA
SGIDLDYKSYFLQNDLSQFLGFDTSSNVMQQFCP
>GLYMA_03G023000
MSINSSCSISGGSSSGGNNNGAGGSGGNNGGGSPCGACKFLRRKCVPGCIFAPYFDSEQG
ATHFAAVHKVFGASNVSKLLLNIPVYKRLDAVVTICYEAQARLRDPVYGCVAHIFALQQQ
VVSLQAELSYLQGHLATLELPQPPPPPPPPSSPQATTMAPPVISIAELPSTVPATYDLSS
LFDPMAQSPSWAVQPRPIESRQYVGSGPSGPSATSASGGDLQALARELLHRHGSAPVVAC
SNPSYSHPISK
>GLYMA_03G023100
MDCGGNKNTGGSERGDGPCGACKFLRRKCVKGCIFAPYFDSDQGTAHFAAVHKVFGASNA
SKLLMRIPAHKRLDAVVTLCYEALSRARDPVYGCVGHLFALQQQVMNLQAELTYVQAHLA
TMQRLPVKVAPLPPHPQSSSPPPTLHSSDHMAPNADLQSAPMMHFGPLQPHSASLPLGSI
VFDQSNRQLDDRELRVLAREFVSKYLPGVRFQ
>GLYMA_03G161400
MASASGNGVSNGSGSPCGACKFLRRRCASDCIFAPYFCSEQGPARFAAIHKVFGASNVSK
LLLHIPAHDRCEAVVTITYEAQARIRDPVYGCVSHIFALQQQVARLQAQLMQVKAQLTQN
LVESRNIENNHHLQGNNNNVTGQLMNHPFCPTYMNPISPQSSLESIDHSSINDGMSMQDI
QSREDFQIQAKERPYNNNDLGELQELALRMMRN 
>GLYMA_03G161500
MTGSGSPCGACKFLRRKCVRGCVFAPYFCHEQGVTHFAAIHKVFGASNVSKLLAHLPVSD
RCEATVTISYEAQARLQDPIYGCVAHIFALQEQVVNLQAQLAYLREQAGQIYLNASATEN
PNEKLLGKPTTFPQDLQSRFQMENSNMASQFLPNLSTNPSTHYYGNTNSLMEPNPIGNYE
SSGTVEESISFSSFEESCNSMSYDMQRQWGLS 
>GLYMA_04G220500
MSRERERFDEIGKKIKREGDVSSQMGRRHMLGPPGTLNTITPCAACKLLRRRCAQECPFS
PYFSPHEPQKFASVHKVFGASNVSKMLMEVPECQRADAANSLVYEANVRLRDPVYGCMGA
ISALQQQVQSLQAELNAVRGEILKYKLREANMIPSSHVAMLPSSGAVSIAAPPPPPPPPP
PLPPPSLPLPLPLTSSPPSMYIQQRDPTTYTTISSDNISYFV
>GLYMA_05G004400
MASSSYSNSPCAACKFLRRKCMPDCIFAPYFPPEEPHKFANVHKIFGASNVSKLLNEVQP
HQREDAVNSLAYEAEARIKDPVYGCVGAISVLQKQVLRLQKELDATNADLIRYSACNEIP
NTTTHHGGRRMSDDGGGGGSSLAHSHGFYYPSNWNNDPCGNSNGYPRGDI 
>GLYMA_06G145400
MSRERERFDEIGKKIKRERDVSSQMGRRHMLGPPGTLNTITPCAACKLLRRRCAQECPFS
PYFSPHEPQKFASVHKVFGASNVSKMLMEVPECQRADAANSLVYEANVRLRDPVYGCMGA
ISALQQQVQSLQAELNAVRGEILKYKLREANMIPSSHHVGMLPSSGAVSIAAPPPPPPPP
PPPPPPPSLPLPLTSPSSSIYIQHRDPTTYTTISSDNISYFG 
>GLYMA_08G169000
MKESGRKQGTMSPCAACKLLRRRCTRDCVFAPYFPADEPQKFGSVHKVFGASNVNKMLQE
LPEHQRSDAVSSMVYEANARVRDPVYGCVGAISSLQQQVDVLQTQLALAQAEVVHMRMRQ
FSPPSEQQQPSVLPEASNSSSENLYHSSRLLSSQTKSLFGMDMVVDQANMGQSLWSY
>GLYMA_09G021600
MKEGGGRKQGAASPCAACKLLRRRCAQDCVFAPYFPADEPQKFANVHKVFGASNVNKMLQ
DLPMHQRGDAVSSMVYEANARVRDPVYGCVGAISSLQQQIDVLQTQLARAQAEVAHLRVR
QNRCFSNHGLRPTSPTHSGFPSSKTLDSHAKPIFDIDMVDQASYGGSMWS
>GLYMA_09G268700
MMSSGSGSGSSSGSPCGACKFLRRKCIPGCIFAPYFDSEQGTSHFAAVHKVFGASNVSKL
LLSIPVHRRLDTVITICYEAQSRIRDPVYGCVSHIFALQQQVVSLQAELSYLHGHLAQME
LPQPPPPLPLPQTMAAPPPGFSIADLPSATVAAAAATTYDLSSLFDPLGQTSWAMQQRAI
DPRQYNMAAAPSTATTGADIQAVASDIPHRHGSPPSPPASSSNASPSLSLSK 
>GLYMA_10G213500
MEYKVKTTTSTPSPPIPIHVPTMLSNSPPSSSSSPPSQSPTPFPSPSLGSPSAAPPSPPP
PLPPVVVSPCAACKILRRRCVEKCVLAPYFPPTDPLKFTIAHRVFGASNIIKFLQELPES
QREDAVSSMVYEANARIRDPVYGCAGAICQLQKQVSELQAQLAKAQAEVVNMQCQQANLV
ALICMEMSQSQEQHVLQPQTHVDMSCFIEDNSFGTAWEPLWT  
>GLYMA_11G058400
MSSSSNSPCAACKFLRRKCTQECVFAPYFPPDNPQRFAYVHKVFGASNVAKLLNELSAAQ
RDDAVKSLAYEAEARLRDPVYGCVGLISVLQHKLRQIQVELSNAKKELANYIGPQALQGI
PAPMLQQHPNNPFPGAMYGNMPTATASVHGGQLVIRDAQPVPHHHHHHQQQILEAQQLAA
AVAAREQQEMFRSYEHQQQQEFLRFSGGGFDMGSASSAGGFSQVSPAAGSADQLSPSLAL
GSFDNAYHMQQQPQQGEPHHHHHPHHIPLAAQLLLPPQQKQQTHHESQLPLHRQHSESEE
CRSVGPSC
>GLYMA_12G072000
MENSDISSAPLSHSPTNSSSSSPTPPSPPTVVMSPCAACKILRRRCAEKCVLAPYFPPTE
PAKFTIAHRVFGASNIIKFLQELPESQRADAVTSMVYEASARIRDPVYGCAGAICQLQKQ
INELQAQLAKAQAELVNMQIQQANLVALICMKMAQSPQESPQQLVDDFISTPPHSGGAYQ
SGMNFFEDNTSLNSLWEQPLWT
>GLYMA_13G191000
MASSNSPCAACKFLRRKCQPECAFAPYFPPDQPQKFANVHRIFGASNVTKLLNDLHPHQR
EDAVNSLAYEAEMRLRDPVYGCVGVISLLQHQLRQLQMDLYCAKSELSRYQNLSITTNLS
SLASESATTAYHHHHQNMSGAGAGAGRDHHYHYHRHHQFFPRDQHQQQQVVRSFDAGNNY
DASLLAMNISANLGQLNQLQHHSAAGGGDDRNCS 
>GLYMA_14G021100
MSGRCAACKNQRRRCPSDCIFSPYFPANDPERFARVHRIYGGSNVGKMLQQIPSYLREQA
ANSLYFEAQCRIQDPVYGCAGIISKLYEQINSTEIALAHVQTQIACQKLQVPQAKAESNF
NVFPAQNSSTAEFQWESQVPWFN 
>GLYMA_15G045200
MSPCAACKILRRRCAEKCVLAPYFPLTEPSKFTTAHRVFGASNIIKFLQELPESQRADAV
ASMVYEAGARIRDPVYGCAGAICQLQKQVNELQAQLAKAQAEVVNMQLQQANLVALICME
MAQTQTPQEYSPQQSVDNFISSTSHSSGYQNNLNFFEENTNNLNSLWEPLWT 
>GLYMA_15G228100 
MASSNSPCAACKFLRRKCQPECAFAPYFPPDQPQKFANVHRIFGASNVTKLLNDLHPHQR
EDAVNSLAYEAEMRLRDPVYGCVGVISLLQHQLRQLQMDLYCAKSELSRYQNLSTTTNLS
SLASESTATTYHHHQNTSGGGGFSRDHHYHYHHHHQFFPRDQHQQQQVVKSFDAGNNYDA
SLLAMNISASLGQLNQLQHQSATGGGDDRNRS
>GLYMA_15G258100
MKESGRKQGTMSPCAACKLLRRRCTPDCAFAPYFPADEPQKFDSVHKVFGASNVNKMLKE
LPEHQRSDAVSSMVYEAKARVRDPVYGCVGAISSLQQQVDVLQTQLALAQAEVVHMRMRQ
FSPLSDQQQQPSVLPEASNASSENLYHSSRLLSSQTKSLFSMDMVVDQANMGQSLWSY  
>GLYMA_17G086300
MASSSSYNSPCAACKFLRRKCMPGCIFAPYFPPEEPQKFANVHKIFGASNVTKLLNELLP
HQREDAVNSLAYEAEARVRDPVYGCVGAISFLQRQVQRLQKELDAANADLLRYSYTDITP
ASLSVPPGLASFHHVPQRQFSARFGNELASGFYRHQSTTATAYSFPYALPWTDTSSEDIS
EGAGGGGNL
>GLYMA_18G024400
MAGNSPCASCKLLRRRCTKDCIFAPYFPSNDPQKFALVHKVFGASNVSKMLQELPAHQRG
DAVSSLVYEAHARVRDPVYGCVGAISHLQNQVSELQMQLAVAQAEILCIQMQQEPLMPNP
EMEDPDQKSYLLQNELPQYLNYASSSNVIYDSFSRESIFGHDMVS
>GLYMA_18G058000
MGGTSPCASCKLLRRRCSKECIFAPYFPSDDPRKFAIVHKVFGASNISKMLQELPIHQRA
DAVSSLVYEANARVRDPVYGSVGAISYLQSQVSQLQMQLAVAQAEILCIQMQQQEPTLAT
QLVDQDDKSMLLSVNNNYEMLPQFLNFPSSSSSSSNIFQDPHEPLKRESFWT
>GLYMA_01G183900
MSSSSNSPCAACKFLRRKCTQECVFAPYFPPDNPQRFAYVHKVFGASNVAKLLNELSAAQ
RDDAVKSLAYEAEARLRDPVYGCVGLISVLQHKLRQIQVELNNAKKELATYIGPQAIQGI
PAPMLQQHPNNPFPGAMYGNMPTATAAVHGGQLVIRDAQPAPQQQQQQILEAQQLAAAVA
AREQQEMFRSYEHQQQQEFLRFSGGFDVGSASSAGGFSQVSPAAASADQLSPSLALGSFD
NAYHMQQPQQEEPHHHHHHPHHIPLEAQLLLPPQQKQQTHHESQLPLHQQHSDNEERRSV
GPSC 
>GLYMA_20G177600
MEYKVKTTTSTPSPPIPIHLPTMLSNSPPSSSSSPPSQSPTPFPSPSQGSPSAAPPSPPP
PPPPVVVSPCAACKILRRRCVEKCVLAPYFPPTDPLKFTIAHRVFGASNIIKFLQELPES
QRADAVSSMVYEANARIRDPVYGCAGAICQLQKQVSELQAQLAKAQAEVVNMQCQQANLV
ALICMEMSQSQEQHVLQPQPHVDMSCFIEDNSFGTAWEPLWT 
>GLYMA_04G186900
MASSSSYNSPCAACKFLRRKCLPGCIFAPYFPPEEPQKFANVHKIFGASNVTKLLNELLP
HQREDAVNSLAYEAEARVRDPVYGCVGAISFLQRQVQKLQKELDSANADLLRFACNDMPP
PSLSVPPQIPQRSFSAGFGNNNESASGGEFYRPSPTTTYSYPYSLPWTDTSSEDINDGGG
NL 
>GLYMA_05G081400
MSSSSNSPCAGCKLLRRKCTQECVFAPYFPPDNPQRFACVHRVFGASNVSKLLSELSVAQ
RDDAVKSLAYEAEACLRDPVYGCVGFISLLQQHLRQIQTELHNAKKELARYPSPQAMQVL
LANPGMLQHGGIVVPHLHQPVFNALSNQMVGQNVGQQEFLETQQMFLANRDHQHQQQQQQ
QHVMLRSYEQQEFMKFNNGVFEPSVGGGFGNQAEEFLSPSLALGNFENVESYQMQQQGEQ
HHPIEAQLLLSPQQESQGQHQQQQCASEDGRNVVPA 
>GLYMA_05G040500
MPIFLVQGKMASSSSYNSPCAACKFLRRKCMPGCIFAPYFPPEEPQKFANVHKIFGASNV
TKLLNELLPHQREDAVNSLAYEAEARVRDPVYGCVGAISFLQRQVQRLQKELDAANADLL
RYSYTDITPTSLSVPPGLASFHQVPQRQFSARFGNEASGFYRHQSAATAFSFPYALPWTD
TSSEDISEGAGAGGGNL
>GLYMA_06G178900
MASSSSYNSPCAACKFLRRKCLPGCIFAPYFPPEEPQKFANVHKIFGASNVTKLLNELLP
HQREDAVNSLAYEAEARVRDPVYGCVGAISFLQRQVQRLQKELDSANADLLRYACNDMPP
PSLSVPPQMPQRSFIARFGNESASGGGFYRPSPTTTTTTYSFPYSLPWTDSEDINDRGGE
GGGNL
>GLYMA_07G223600
MKDGGRKQGAPSPCAACKLLRRRCAQDCVFAPYFPADEPQKFANVHKVFGASNVNKMLQD
LAEHQRGDAVSSMVYEANARVRDPVYGCVGAISSLQQQIDVLQTQLAVAQAEAVHLRVRQ
TASLYSPTSPTNSGSPSQAKPIFDMDMVVDQNSYGDSMW 
>GLYMA_13G328500
MESDTNTTFSHSSNTTPSSPPQQVQVVMIPCAACKILRRRCAEKCVLAPYFPPTEPAKFT
TAHRVFGASNIIKFLQELPESQRADAVASMVYEAGARIRDPVYGCAGAICHLQKQVNELQ
AQLAKAQAEVVNMQFQQANLVALICMEMAQTQTPQESPQQSVDNFISSPSHSSGYQNNLN
FFEENTNNLNSLWEPLWT 
>GLYMA_13G349700
MSRSSTQACAACKYQRRKCGSNCILAPYFPHDRQKQFLNAHRLFGVGKITNMLKPLDQHH
RDLAMSTVIYESDMRARDPIGGCYRLVLQLQSQIDYATQELHLLLQHLAFFKSHPPNSNS
PDIINNVTPQPPYPLEQQIPQEHQQQQQQQQCFNYNLLQDDINMWTIQNAVPPLSPLSLE
NDINQDQDPVVDYGYDQKPGVLDLMDKIKSDDSSAQY  
>GLYMA_04G106400
MSSSNSPCAACKIQRRKCTQECVFAPYFPPDNPQRFAYVHKVFGASNVAKLLNELNAAQR
EDAIKSLAYEAEARLRDPVYGCVGLISILQHRLKQLQSELHRAKKELASYVGPQAMLPPP
PPPPLLPPQSPRTFSLFPFKTAPTNQQDLFGFHDDGGASASHGVLNHHLALFSPSPAVDH
AFSHPPMHSLALPHHSHLTRSPMQPRHQTDPA
>GLYMA_07G009500
MQPKSHTPFFVPPQKAMNNNNPNNNNTNNRISTPRNGNSATQACAACKYQRRKCAPDCIL
APYFPHDRQRQFLNAHKLFGVSNITKIIKLLSPQDKDQAMRTIIYQSDMRATDPVGGCYR
YILELQAQIEYYRAELELVLQQLAIFRAQAQHQHQQQHGIFAANNVNVAVNGDGEVLNGD
PMGLYNQQQHYQCLQAQQEEEQYVMMHENGNGSQNIDGIALQEQIKTWAVQNTAVSLSSL
SLHGQNSNVSDEYDHKPVVGIDMDSDERSELGFESEELVHRSDEAVLFKIDDAVIKAEAN
PCMQQAQDHDLKGAATSFTLTNCSC 
>GLYMA_08G192600
MQPKSHTPFFVPPQKAMNNNNPNNNSNRISSPRNGNSTTQACAACKYQRRKCAPDCILAP
YFPHERQRQFLNAHKLFGVSNITKIIKLLSPQDKDQAMRTIIYQSDMRATDPVGGCYRYI
LDLQAQIEYYRAELELVLQQLAIFRAQAQQQQQQQQQQHGIYAPNNVNIAVNGDGEVLNA
DPMGLYDQQQHYQCLQPQQQEQYAMMHENGHGSQNSDGTAFQEQINTWAVQNTAVSLSSL
SLQGQGSNVSDGYDHKPVLGIDMDSDERSELGFESEELVHRSDEAVLFKIDDAEIKAEAD
HCMQQAQDHDLKGAATSFTLTNCTC
>GLYMA_08G334200
MSRSSTQACAACKYQRRKCGSNCILAPYFPHDRQKQFLNAHRLFGVGKITNMIKPLDQHH
RDLAMSTLIYESDMRARDPIGGCYSLVLQLQSQIFYATQQLHLLLQHLAYFKSHQPSSNS
SDIVNNVTPQPPDPLEQTPQEQQQQQQCFNYNLLQEDDINMWAIQNSLSLLSPLSLENNI
NQDPVVDHGSHSL 
>GLYMA_14G057600
MKGYEPRSSSSCAACKFLKRRCIPNCIFAPYFRSDECKKFAKVHKVFGASNVSKILVEVP
EEQREDTVNSLAYEAEARLRDPVYGCIGAIALLQRKMVELQHDLAIAKDRLARYTAAATT
ATATTTTSDALINGHVSLPPFPDFFTCADNFNNDNFCHTSSSQSSFTRHETVDDFIQIPY
IF
>GLYMA_18G025600
MKGYEPRSSSSCAACKLLKRRCIPNCIFAPYFRSDECKKFAKVHKVFGASNVSKILIEVP
EEQREDTVNSLAYEAEARLRDPVYGCIGAIALLQRKMVELQHDLAIAKDRLARCHAAAAA
ATTTIPSPDILHANVSLPPFPDFCTSSSDFNDIFCHSSSSQLLGRHETVDDFNQIPYIF
>GLYMA_10G258100
MSCNGCRVLRKGCSDDCMLRHCLLWIENPQAQAHATLFVTKFFGRATLMSFLSTVPPNQR
SALFESLLYEAVGRTINPVNGAVGLLWTGNWHLCQMGVEKVLRGGAAAALTPLIPQVITT
SVVRGEIMCHQPKKQCVGTPSEDEESETSTFASRPQDSAPQPQTNLLTLFF 
>GLYMA_11G231500
MLVRGMKGYEPRSSSSCAACKLLKRRCIPNCIFAPYFRSDECKKFAKVHKVFGASNVSKI
LIEVPEEQREDTVNSLAYEAEARLRDPVYGCIGAIALLQRKMVELQHDLVIAKDRLARCH
AAATAAATTTTTTSIPSPDILHANVSLPPFPDFYTSSSDFNDIFCHSSSSQLLSRHETVD
DFNQIPYIF
>GLYMA_11G049300
MSCNGCRVLRKGCSESCILRPCLQWIDTPEAQGHATVFVAKFFGRADLMSFISNVPEPQR
PALFQSLLFEACGRTVNPVNGAVGLLWTGNWHVCQAAVETVLRGGTVRPMPELFGLDAPT
PTTDDASEGEVTCTDKWRVRDPNPNFRFPGSRSDKGSSGGKRKRFEELAKLQTATTDLNL
RLTPSFLQNAANFGCRQEIRWPGSPSMNSEESGTTTACLESGIGDHYAPDGDRKVLNLFI
>GLYMA_13G046300
MRMSCNGCRVLRKGCSEDCSIRPCLQWIKNPESQANATVFLAKFYGRAGLMNLINAGPEN
LRPAIFRSLLYEACGRIVNPIYGSVGLLWSGSWQLCQAAVEAVLKGEPITPITSEAAANG
RAPPLKAYDIRHVSKDQNSANETPKTKTRSRFKRTSGTLIKPKASKGTGFVPVEPEMANR
TASHESGLSHLSEATAMVEGESKESESVVSMDTSNLIHEEPEWVAKTSDGTGESGNEIGL
ELTLGFEPVSRLHHVVPMKKRKIIELKSCGDSAEKDSCKMELGLEYPA 
>GLYMA_14G088200
MSCNGCRVLRKGCSDTCPLRSCLQWIESSESQRHATLFLAKFFGRSDLMSFISSVPETKR
PALFQSLLFEGCGRTVNPVNGAVGLLWSGNWHVCQAAVQTVLSGGVLRPLAETFTGDSDD
TRYHLRPLTLMHDVREMNDNSSLMNRVNRPQESEMASYDGHKKNQILNLFM 
>GLYMA_17G162000
MSCNGCRVLRKGCSESCILRPCLQWIETAEAQGHATVFVAKFFGRAGLMSFISNVPENQR
PALFQSLLFEACGRTVNPVNGAVGLLWTGNWHVCQAAVETVLRGGTLRPMPELMGLDAAA
AAAAAADETSEAEVGCTDTWRIRNPNTNCRFTSSRSSSGGGGGKRKRSEELAKLQEQQPN
LDLRLTPVFLQKEESRRPESPSMTSEESGTTTENRFGDQWSHWKVLNLFI  
>GLYMA_17G236300
MSCNGCRVLRKGCSDTCPLRSCLQWIESPESQRHATLFLAKFFGRSDLMSFISSVPETKR
PALFQSLLFEGCGRMVNPVNGAVGLLSSGKWHVCQAAVETVLDGGVLRPSSETFTGDSDD
TRYHLRTLTLMHDVREMNENSSLMNRPQELEMASYGNHKKNQILNLFM 
>GLYMA_18G297100
MRMSCNGCRVLRKGCSENCSIRPCLQWIKSPESQANATVFLAKFYGRAGLMNLVNAGPEH
LRPAIFRSLLYEACGRILNPIYGSVGLLWSGSWQLCQAAVENVLKGAPITPITSEAAASG
RGPPLKAYDIRHVSKDENSAAASNETQHQRVKTRSRVKRPLANNNAKPKSTTNENNNNKG
TELGSAEPSLVACEWTEEVMNRSGSHDSTLSHQSEAANAVESESMLSAETPETSILFREE
PETNPKRVSDDVGLELTLGFEPVSRARPVVPVKKRRIELKNFSGSAESGSCKMELGLECS
A 
>GLYMA_19G046300
MRMSCNGCRVLRKGCSEDCSIRPCLQWIKNPESQANATVFLAKFYGRAGLMNLINAGPES
LRPAIFRSLLYEACGRIVNPIYGSVGLLWSGSWQLCQAAVEAILKGEPITPITSEAAANG
RAPPLKAYDIRHVSKDENSANETPKAKTRSRFNRTGSTLIKPKASKGTPTGFVPIEPVEP
ETANRTTSHESGLSHLSEAAVMVEGESKESESDVSVETSNLFHEEPESVAKTSDRTGESG
NEIGLELTLGFEPVSRVHHVVPMKKRKIIASKSYGDSAEKDSCKMELGLEYPA 
>GLYMA_01G192600
MSCNGCRVLRKGCSESCILRPCLQWIDTPEAQGHATVFVAKFFGRADLMSFISNVPEPQR
PALFQSLLFEACGRTVNPVNGAVGLLWTGNWHVCQAAVETVLRGGTVRPMPELLGLDAPT
PTADDASEGEVTCTDKWRVRDPNPNFPGTRFPGSRSDKAGSGGKRKRFEELAKLQTATTD
LNLRLTPSFLQNAASYGCRQEIRWPGSPSMNSEESGTTTACLESGIGDHYAHDGDRKVLN
LFI 
>GLYMA_20G115700
MKSSCNGCRILRKGCNDNCIIRPCLEWMNSPESQANATLFLAKFYGRTGLLNLITAAPQH
LGPVVFRSLLYEACGRLVNPTYGSLGLFWTGEWAQCEAAVDAVLTGSKINGVAPSDGHTS
GTLASDHILSTCDIRHMKNGTNVDDMRGRIQFKNVKQVIKPKPRMGSIDSTMLWKPNCQS
QSMETIEASLVSQDELNRVRKIKLDLELTLGFRCQSTNGKKTHY 
>GLYMA_20G133000
MSCNGCRVLRKGCSDDCMLRHCLVWIENPQAQAHATLFVAKFFGRATLMSFLSSVPSNQR
SALFQSLLYEAVGRTINPVNGAVGLLWTGNWHLCQMGVEKVLRGGAALTPLPQVITSVER
VMVGGEIIMCHQPKKQHVGTPPEEESEISTFGSRPLDSAPQSQTNLLTLFF
>GLYMA_02G264500 
MKGYYEPRSSSSCAACKFLKRRCIPNCIFAPYFRSDECKKFAKVHKVFGASNVSKILVEV
PEEQREDTVNSLAYEAEARLRDPVYGCIGAIALLQRKMVELQHDLAIAKDRLARYATAAA
TATTTPSNSTSHDAFFNGHDFHGR 
>GLYMA_04G044800
MVFLYDKDSPRQQKRKSMSCNGCRVLRKRCSERCSLRSSLNWIDCPHAQAHATLFLAKFF
GRSDLMFFISSVPLNNRPALFQSLLFEACGRTVNPVNGAVGLLLSGNWHVCQAAVHTVLA
GGVLRPLSEVVAPSESMFSHQFQSLASDSLKRSSDATAPVMSTMVSGESEICSSDDGKKL
LNLFV 
>GLYMA_05G103300
MSCNGCRVLRKGCSESCMLRPCLQWIETAQAQGHATVFVAKFFGRAGLMSFISNVPENQR
PALFQSLLFEACGRTVNPVNGAVGLLWTGNWHVCQAAVETVLRGGTLRPMPELMGLDAPA
AAATDEASEAEVACTDTWRIRNPNPNCRFTSSRSSGCGGGGKRKRSEELAKLQAQPNLDL
RLTPVFSQKVESRRPESPSMTSVESGTTTENRFGDQWGHRKVLNLFI 
>GLYMA_07G091600 
MRLSCNGCRVLRRGCTTECPIRISLQWINSPNSQSNATLFLAKFYGRQGLLTLLTNAPSQ
LQQAVLKSLLYEACGRIVNPVLGSTGLLSTGNWHLCEAAVKAVLNGAPIEQAPLDGATSL
QLKACNIRHVAKSDKSCGSDTLRKVKSRTTTFKRRAAKSRVESVVAELAESELDGHGSMS
HDSGSGVTRMSENKIVGGEADSDSVQSVGPARADGEEMELQLTLGWGPLKRQ 
>GLYMA_08G261900
MKLSCNGCRILRKGCGEDCAIRPCLEWINTPQAQANATLFLAKFYGRAGLVNLIDSAPQH
NGPAVFKSLLYEACGRIANPTFGSVGLFWTGEWAQCQAAVDAVLAGSQIKVVGASDSQGI
ATHGDEHVAQILGIRHVSKDAEMDHVKGRAKKIKRSRTVIKPKPQVSSIDSAAMLKLTWS
REPGRSEGDSEETVEAMLVSQNKPSRNGGVEMDLDLTLG
>GLYMA_08G365100
MRMSCNGCRVLRKGCSENCSIRPCLQWIKSPESQANATVFLAKFYGRAGLMNLVNAGPEH
LRPAIFRSLLYEACGRIVNPIYGSVGLLWSGSWQLCQAAVENVLKGAPITPITSEAAASG
RCPPLKAYDIRHVFKDENSAAASNETQHQRVKTRSRVKRPLAKPKSTANQNNNINTKNTG
TEFGSDEPGLVACDWTEEALNRSGSHDSTLSHQSEAANAVESESILSAETSILFRDEPES
NPKRLDRTDDVGLELTLGFEPVSGAQHVVPVKKRRIDLKDFSGSSCKMELGLECSA 
>GLYMA_19G257300
MGFHCEEKDSIHLQPCAACRMLRRRCDSKCVLAPYFPTNEVDKFAGVHRVFGASNVIKMI
QMVEETKREDAVKAMVYEATARLRDPVYGSAGAIYQLQKMIEELKAQLESIKTRVSEQKD
QLLSIRNNNVNACGHLDQYPFPVNVDPIFDHDHLMVSDPFDFPVEGGGWVFSNMSTPSL 
