# Supplementary material for: Phylogeny and Functions of LOB Domain Proteins in Plants
Source: Int J Mol Sci. 2020 Mar 26;21(7):2278. doi: 10.3390/ijms21072278 (PMC7178066; doi:10.3390/ijms21072278)
Supplement: Supplementary file 1 [file ijms-21-02278-s001.zip › Additional file 4. LBD protein sequences/Gossypium raimondii.txt]

>B456_010G170700
MKESGRKQGAASPCAACKLLRRRCAQDCVFAPYFPADEPQKFANVHKVFGASNVNKMLQE
LPVHQRGDAVSSIVYEANARVRDPVYGCVGAISSLQQQIDALQTQLALTQAEVVHLRVRQ
TASFPHGFCPTSPSNSGSPTFKLMGSQTMPTFDLDMVVDQASLGEPMWSF 
>B456_010G195100
MGGNSPCASCKLLRRRCAKDCIFAPYFPSDDPHKFAIVHKVFGASNVSKMLQELPVQQRA
DAVSSLVYEANARVRDPVYGCVGAISFLQNQVSELQMQLAVAQAEILCIQMQHQVQDPML
QQLPNPTPTTAHGGATASQLLDDQLHYDKPFLLHNHHQFINSTTNVIHDQYSVKRETIFG
DMVS 
>B456_010G203800
MEHNEKCAQSQSCSSSPRFPSRNSQSPPPPPPPPASPSLPPAPTPTVVLSPCAACKILRR
RCVEKCVLAPYFPPTEPYKFTIAHRVFGASNIIKSLQELPESQRADAVSSMVYEASARIR
DPVYGCAGAICQLQKQVSELQAQLAKAQAEIVTMQCQQANLLAIILEMSQSKEANISQHQ
PYNMDTTCFLDDNNLGSAWEPLWT 
>B456_011G104600
MSSSNSPCAACKFLRRKCTQECVFAPYFPPDNPQKFANVHKVFGASNVAKLLNELNTSQR
EDAVNSLAYEAEARLRDPVYGCVGLISILQHKLKQMQHDLNNAKKELSTYIGPQAMLPIL
QPSVFLQQHVGNPSSSSSSSAVMQHNMMPMMGIPTAAAAASGQLVLREPQQQQIFEAQQQ
LAAVIAAREQQEMFRGYEQHHGGQQPEIVRFNNGFDGSASVTATGFNQITTAAAAATMSP
SLALGSFENPYQIQAQQDHHHCHGGHHPLQAQLLLQPQQGQPQNQQQQPQRSGSEEARSI
GPSS
>B456_011G051200
MKESGGRKQGAASPCAACKLLRRRCAHDCVFAPYFPADEPHKFANVHKVFGASNVNKMLQ
ELPVHQRGDAVSSMVYEANARVRDPVYGCVGAISSLQQQIDTLQTQLALAQAEVVHLRVR
QTASYSHHGFAPTSPTNSGSPSSNHGSQVKPIFDMDVVMDQASLGEPMWSC 
>B456_011G267700
MTGLGCSCGACKFLRRKCTNECVFAPYFCYDEAANHFAAVHKVFGASNASKLLLHLPIHN
RSDAAITIAYEALARIRDPIYGCVAHIFALQQQVAGLQEEIETLINQMANHAVEVPIEAV
QFGSIDETMNTLYYQDEQATLLNLQGSITGNQVVHSQLCEEDSAQHSFKWVEDSKFLSNI
HENPYEISFEGLEFGDLIDYPCMGNTGIPSNWEIPIL 
>B456_011G290800
MGGNSPCASCKLLRRRCAKDCIFAPYFPSDDPHKFAIVHKVFGASNVSKTLQELPLQQRA
DAVSSLVYEANARIRDPVYGCVGAISYLQNQVSQLQMQLAVAQAEIVCIQMQQDPIMVAA
NPQMVLGQADDDDQAFLLQNQCFNFANNNASSSAYVNIHESLKRESIFGDIVS  
>B456_011G291500
MRSHEPRSTSSCAACKLLKRRCSPTCIFAPYFRSDEPKKFAKVHKVFGASNVSKILIEVP
EEQREDTVNSLVYEAEARLRDPVYGCIGAIALLQRKMIELQHDLALARARLARYAANYST
GVAGTELDRLTVTGLGMKLRICYNIYIISGDEGRKKFLEGQKIILQSY 
>B456_012G094200
MENNERGSISPISIPTTFSYSPSSSFSSPLSQFSPSLPSPDSQSSSPPRAAAASPQLVLS
PCAACKILRRRCVDKCVLAPYFPPTEPSKFIIAHRVFGASHIIKSLQELPESQREDAVSS
MVYEASSRIRDPVYGCAGAIFQLQKQVSDLQAQLAKAQAEVVTLQCQQANVLTLILEMSQ
SKEPIDTTCFLDDTCIVSPWEPLWT 
>B456_012G015900
MSGERERFDEIGKKIKREGGVSCHQQMGRRHILSPPGTLNTITPCAACKLLRRRCAQECP
FSPYFSPHEPQKFASVHKVFGASNVSKMLMEVPESQRADAANSLVYEANVRLRDPVYGCM
GAISALQHQVQSLQAEVHAVRAELLKYKYREANFIPSSLVALLSSGAVSVAAPPPPPQPP
PPPLPTTSTSTSSMYTQLTTAADYTTISNENVSYFG 
>B456_012G063800
MASSSYSNPPCAACKCLRRKCMPDCIFAPYFPPEEPQKFINVHKIFGASNVSKLLNDVPP
HQREDAVNSLAYEAEARMKDPVYGCVGAISVLQRQVMRLQKELDATNADIIRYAYNEMPQ
PPQPPAASQYGGRRTAAGHGSSGGGSFDQNSGFYYPSQWNNNDPSGDNESGSM 
>B456_013G016900
MRGHEPRSTSSCAACKLLKRRCSPNCIFAPYFRSGEPKKFANVHKVFGASNVSKILVEVP
EEQREDTVNSLAYEAEARLRDPVYGCIGAIALLQRKMIQLQHDLALARACLARYVATPSV
IVSSDDHHRVITGPFDDFPVDCGVSFDSFNQNISYELNQEANMYDFSQIPYV
>B456_013G002900
MEYSEPIPTPTVSSSPSLSPNSSISSNSPPSPPLSPPLVVISPCAACKILRRRCADKCVL
APYFPPTEPAKFAIAHRVFGASNIIKFLQELPECQRSDAVSSMVYEAGARIRDPVYGCAG
AVFQLQKQVNELQAQLAKAQAQVVNMQLQQANVLALLCMDMDKAPSSPPPNSPQSAVGDT
FITNSSYLSFMEDINNDANSGSLWEPLWT
>B456_013G005900
MSRERERFYEIGKKIKREADVVSFGGHHHQMGRRHMMGCHGTLNTITPCAACKLLRRRCA
EECPFSPYFSPHEPQKFASVHKVFGASNVSKMLMEVPENQRADAASSLVYEANVRLRDPV
YGCMGAISALQQQVQSLQAEINAVRAEIMKHKCREANLIPSSSHLALLSSGAVSIATPPP
MPLPQPTTAADYNTISDENVTYTLDNKYYLDN
>B456_001G129700
MTSRPRQQVALTWTRCPVTYPDIALTWTRFCGKWPIPYKKGGTPPHHHHHYHHYHIHSIS
LKLRNKESISVSLVLYPNPPPMLKMEYTSEVAAQSPSPKSSNSSSSPPPPPSTSVVISPC
AACKILRRRCAEKCVLAPYFPPTEPTKFTIAHRVFGASNIIKFLQELPESQRADAVSSMV
YEASARIRDPVYGCTGAICQLQKQVNELQAQLAKAQAEVVNMQLQQANLVALLCMEVAQS
PQQNPHQPINDFLSNSPQSYHSNPSFLDDNNLGSSWEPLWT
>B456_001G251600
MASSGSTATGPGSPCGACKFLRRKCATDCIFAPYFSSEQGPARFAAIHKVFGASNVSKLL
LHIPAHDRCEAVVTIAYEAQARIRDPVYGCVAHIFALQQQVECLQAQLMQVKAQLAQTGM
NSNHINGTQYWQGHLSGLFPSFLSYPSSSNNPISPQSSLDSVEVEHHTADNMNMQEIQSL
QDFCFHGYPNKTPCDSDLGELQAIALRMMRN
>B456_001G251700
MTGSGSPCGACKFLRRKCVRGCVFAPYFSHEQGATHFAAIHKVFGASNVSKLLAHLPVTD
RCEAAVTISYEAQARLQDPVYGCVSHIFALQQQVAKLEAQLASLTEQASQSIANGSVTSN
PNDGKLPCSQLQDVQSWFHPDNSSMAPNFNPSSYGEHGFSNPNSSGIYYENSIVSSGEDH
ISFTTFVEAPHSMSSSLDMQTNNRQWSFQDVDDLQSMAFRYAQNSR 
>B456_002G104500
MKENGRKNGALSPCAACKLLRRRCAPDCVFAPYFPADEPQKFASVHKVFGASNVNKMLQE
LPEHQRRDAVSSMVYEANARVRDPVYGCVGAISSLQQQIDSLQNQLALAQAEVVQMRMRQ
FGSTSSNPGTNSADENIASVADAPSKFMPSHHQSKSFFCVDMVDQPNMAESLWSY 
>B456_003G149600
MGSGSSPCASCKLLRRRCAKDCIFAPYFPSDDPHKFAIVHKVFGASNVSKMLQELPVQQR
ADAVSSLVYEANARVRDPVYGCVGAISYLQNQVSQLQMQLAVAQTEILCIQMQHHQEDSA
LALPTQMQHHDDDDYKPFLLPTTHNLDNISQYINFASSSNVIQDPAATVKRESLWT
>B456_003G151800
MSRDRERLDEIGKKIKTDAVGEMGRRHLLGPPGTLNTITPCAACKLLRRRCAEECPFSPY
FSPHEPHKFAAVHKVFGASNVSKMLMEVPESQRADAANSLVYEANLRLRDPVYGCMGAIV
TLQQQMQNLQAELNAIRAEILKYKIREVTNSNILPSTHPHTHTHATLVSGGAVSVAASSS
PLPPPPSIVVSTSSSSSASSLYTSATSATGYSSISSDNVPFFN 
>B456_004G161100
MSSNPSNSGGSVGGGSGSCSGSAGGSGGGGSGGGPCGACKFLRRKCVPGCIFAPYFDSEQ
GAAHFAAVHKVFGASNVSKLLLHIPVHKRLDAVVTICFEAQARLRDPVYGCVAHIFALQQ
QVVNLQAELSYLQAHLTTLELPSPPPPPPPPSQTLVAAPPLSISDLPSASSVPATYDLSS
LFDPMVAQTSWAMQQRQIDPRQYGGTGSASSTGSGDLQALARELLHRQGSPHLPCTDASV
SPAPSPSRSLSKGD 
>B456_004G219900
MASSSSSSSGTASPCGACRFLRRKCTHDCIFAPYFGSEQGPAKFAAVHKVFGASNVSKLL
LQIPPHDRPEAVATIAYEAQARIQDPVYGCVAHIFTLQQQVAFLQAQLMEARAHLAQNAV
TSHNNIENIFESAQIMMNMQENTKQKGVFFPSLS
>B456_004G220000
MTGAGSPCGACKFLRRRCVKGCVFAPYFSHEQGATHFAAIHKVFGASNVSKLLTHLPVNE
RCEAAVTISYEAEARLQDPIYGCVSHIFALQQQVVNLQAQLACLKEQAASSTFINGTSGS
GNPNNVLLQSWFHNNSTMATPNLNPNLSENGFLDPNSLVNYESSSVISSSSGEDRSSFNA
FGEAVPCSMASFEEQWSNFQDVDDLQSMAFGFVHHS 
>B456_004G234100
MGGSSPCASCKLLRRRCAKDCIFAPYFPSDDPHKFAIVHRVFGASNVSKMLQELPVQQRA
DAVSSLVYEANARVRDPVYGCVGAISYLENQVSQLQMQLAVAQTEMLCIRMQQESALPMP
MPTQMQQDDKSFLAATNNLDNISQYLNFASSSSSSNVIQDPSALKRESLWT
>B456_004G073200
MTGCASPCGACKFLRRKCVRGCVFAPYFCHEQGATHFAAIHKVFGASNVSKLLAHLPLSG
RSEAALTIAYEAQARLQDPVYGCVSHIFALQQQIVNLQAQLASLKAQAAQSIPSVSVTAN
PNDKYFGKLHNLQDVQTWFHPNNSSMAPNFNTNLSTSSYGLSDPTSSLGNFGNSVISSGS
EDYVTTFEDAPRSMSSFDMLTNNRQWSNFQDVDDLQAMAFGYAQHS
>B456_004G073300
MTGCGSPCGACKFLRRKCVRGCVFAPYFCHEQGATHFAAIHKVFGASNVSKLLAHLPLSD
RSEAALTISYEAQARLHDPIYGCVSHIFALQQQVVNLQAQLASLKAQAAQSIANGSVTAN
PNDKYHGKLHNLQDVQTWFHPNDSSMAPNFNPNLSTSSYGLSDRTSSLGNFENSVISSGS
DDYVSFNTNFEDAPRSMSPFDMQTHNRQWTNFQDVDDLQAMALGYAQHS
>B456_004G073400
MASSSSSTTGTGSPCGACKFLRRKCASDCVFAPYFCSEQGPARFAAIHKVFGASNVSKLL
LHIPAHDRCEAVVTIAYEAEARIRDPVYGCVAHIFALQQQVACLQAQLMQIKAQLAQNDM
NSSHNIVENQWQENLSGTVPSYMNPISPQSSLESVELNSGDSVNLQEIQSRHEEFCFQGY
HKKRLNNNSDLGELQTLALRMMRN
>B456_004G012800
MFKMECREATPSAVASPNSSNPSSPSTPTSPPVVISPCAACKILRRRCADKCMLAPYFPP
TEPAKFTNAHRVFGASNIIKFLQELPESQRADAVSSMVYEASARIRDPVYGCAGAICQLQ
KQVNELQAQLAKAQAEVVNMQLQQANLVGALLCMEATAPPPQPHPQQLAVDTFMCSPQSY
HSNPGFIDDDDDNNNLGSLWEPL 
>B456_006G033100
MSSSSYSSSPCAACKFLRRKCMPDCIFAPYFPPEEPQKFANVHKIFGASNVSKLLNEVPT
FQREDAVNSLAYEAEARLKDPVYGCVGAISVLQRQVITLQRELDATNANLFRYAYNEMPP
LRPPQPPPPSAAGQSSGFCYPYQWNDPSDEDNERSSGGNM 
>B456_007G144400
MASSGTGSPCGACKFLRRKCASDCIFAPYFCSEQGPARFAAIHKVFGASNASKLLLHIPA
HDRCEAVVTIAYEAQARIRDPVYGCVAHIFALQQQVAYLQGQLMQMKAQLAQNAMNSHNM
ESQWQGNLSGGPSIPTYPIYMNPISPQSSLESVELNSADNLNMQEIQSREEFSNFHGYSR
KRPYNSDLGELQALALRMMRN
>B456_007G144500
MTGSGAPCGACKFLRRKCVRGCVFAPYFCHEQGATHFAAIHKVFGASNVSKLLAHLPVSD
RCEAAVTISYEAQARLQDPIYGCVSHIFALQQQVVNLQSQLASLKEQASQSIVNGSVTAN
PNGKLPSQFQDVQSWFHSDNSSMALKFNPNIPNHPSTNSYCENGFLNPNPLGNYENSFTS
PGEDHVSSYTTTTTFGEASHAMSSLDLHTNNRQWGFQEVDDLQSMAFGYAQQYS
>B456_007G210500
MSSSNSPCAACKFLRRKCTQECVFAPYFPPDNPQKFANVHKVFGASNVAKLLNELNASQR
EDAVNSLAYEAEARLRDPVYGCVGLISILQHKLKQMQHDLNNAKKELATYIGPQAMLPIL
QPHVFLQQHVGNASSAVMQHNMMPMMGIPTAAAASASHGGQLVIREPPQQQAQIFEAQQQ
LVAAVAAREQQEMFRGYEHQHQHQQGQQQHEIVRFNGGGFEGGGSVTATGFNQITPGSSM
SSSLALGSFDNPYQIQTQPQQQHGSHSLQPHLLLQTQEGQPQEHPQSQQNQPQMSGSEEG
RSIGPSC 
>B456_007G075700
MASSSHSSNFPCAACKFLRRKCMPDCVFAPYFPPEEPQKFINVHKIFGASNVSKLINEVA
PHQREDAVNSLAYEAEARLKDPVYGCVGAISILQRQVLRLQRELDAIHADLIRYATATCS
CNEMPPPMGRTCFHHNSSGNIYYPNPHWNEPYEGNGRSDGGSL 
>B456_007G346200
MADPQCHGLSETCRKGAGKRTTMPVEAKPVVASEVAPIPTAPCGACKFLRRKCVSGCIFA
PHFGSDQGAAKFAAVHKVFGASNVSKLLLHIPMNRRHDAVVTISYEAQARLSDPVYGCVS
TILSLQQQVASLQAELVMVQNQLINSRFAMANALQSSQQQQHHHQHHHQQQQQQHLALLQ
PAYSNNSSASNNLINISNFASNFDLVAETTTAPNSSQSMDHLQLSRPCHDDEDDEQDSRI
PPVFVNPIIHRT
>B456_007G350300
MASSSSSLSNSPCAACKFLRRKCQPECVFAPYFPPDQPQKFVNVHKVFGASNVTKLLNEL
HPSQREDAVNSLAYEADMRLRDPVYGCVGVISLLQHQLRQLQMDLSCAKSELSKYQSLGI
TGHAGLIAAAAAATATTHQNLGINLIGSGGGGGGGGREHHFHHHQFFPRDHHHHHQQQML
MSFDAGSNCDANLLAMNVSSGIGQLSQFQSPRAAAGDDRRTIHPS 
>B456_007G091600
MSGNNGGGPCGACKFLRRKCVKGCIFAPYFDSDQGMAHFAAVHKVYGASNASKMLQRIPV
HKRLDAVVTLCYEALARVRDPVYGCVGHLFTLQQQVVNLQAELAYTQARLSTLQRHPPSS
SLIGSDLMSSSNMSTHFDPPQQTSVGLSSFPNSFDQVAENEQLQVLTREFVSRYLPGVRF
HPSTST
>B456_008G114300
MSAANNGTGPCGACKFLRRKCVRGCVFAPYFDSDQGTAHFAAVHKVFGASNAAKLLQGTP
VHRRVDAVFTLCYEALARVRDPVYGCAGHIFTLQQQVVNLQAELAYIQARLSTLQCLSLV
LPQSQAECRSPTTFHSASELGSDLVCSSDTSMNVFDLPQPQQTSIELAGSPNPFNRVTED
EDLQALAWELVSQCHPGVRFRPSTSG
>B456_008G114400
MSANTCSSGGAAGSSTGGAVGGGGGGPCGACKFLRRKCVPGCIFAPYFDSEQGAAHFAAV
HKVFGASNVSKLLLHVPVHKRLDAVVTICYEAQARLRDPVYGCVAHIFALQQQVVNLQAE
LSYLQAHLATLELPTPPLPSPPPPPPQQTLMEPPPLSISDLPPATYDLSTLFDPMVQPSW
AMQQRQINQFDSSSLGSGDLQALARELLHRQGSPPRLPASPSPSFSK 
>B456_009G149900
MKESGRKQGAAPPCAACKLLRRRCAQDCVFAPYFPADEPQKFANVHKVFGASNVNKMLQE
LPVHQRGDAVSSMVYEANARVRDPVYGCVGAISSLQQQIDALQTQLAMAQAEVVHLRVRQ
TASFSHHGFGPGSPSNSGSPSSKLMGSQAKPIFDMDMVVDHASFGESMWSC
>B456_009G295000 
MPECPEKGKKERFDEIGKKIKREADVSANYQMGRRHMLGPPGTLNTITPCAACKLLRRRC
AQECPFSPYFSPHEPQKFASVHKVFGASNVSKMLMEVPESQRADAANSLVYEANVRLRDP
VYGCMGAISALQQQVQSLQAELNAVRAEIIKYKCREANLVPPSSHVAMLSSGAVSVAAPP
PATTQPPPPPPPPPLPTTTAVTTCSIYTQPNTSTDYTTLSNDNVSYFG
>B456_009G112900
MRSCSPCAACKFLRRRCAEDCIFAPYFPSQDPHRFAIVHKVFGASNISKALQELPVDQRG
DAASSMVFEANARVRDPVYGCVGAISYLQNQVSQLQMQLTVAQTELLRIKMQQDLPSPPY
LAPTNNFNNIDSQPAYLNFPPSTNVIQDPSLKTESIWT 
>B456_009G123600
MSSGRCAACRYLRRRCTQDCILSPYFPSNNPQRFASVHRIYGASNVTKLLQRLPTHLRAE
AADSLYFEAQCRLEDPVYGCVGLIFLLQQQIHSAESQLIKTQAEIAVMKSQTQHPRTQPF
PAISGSNNLLLQQSDNDANLSFSNQVSFGFI 
>B456_011G064500
MSISRTGSNGTTQACAACKYQRRKCAPDCILAPYFPHDRQRQFQNAHKLFGVSNITKIIK
NLNPPEKDIAMRTIVFQSDARANDPVGGCYRIIQELQRQIEYSQAELDLVLHQLAICRAQ
AAQQQHSDLTLGCDMINPQDPLNSYNSNYYYVQEPHEELFAVNDNNQQHQLQENYDHSWG
IQESTSALSTLNIKQSFMKQSEHNDVHEDEVKHDYGIACERHEMKFENDDIVERRFVPST
QLVMSS
>B456_001G022100
MQSHTATNSAAGPQACAVCKYQRRKCTNNCLLAPFFPANRHKDFLNTRKLFGVRNIIKLI
ENLNFQQRVIAIRTIIFEANMRAQNPVGGCYGLICDLNNKIGEYKTQLNLVNQQLAIYKS
QSVFTQYQQQQPQKQYNDGGDQNLDAGFSIFDGGGGGSSPPLLSAYDVFESNLVKAELEG
SNVLSDVDEDMKPLFGNNKRDQSFSFDSEGHVVFSDDKKEQQTFCFDSGGSKIQNSGQHV
SKERGGLIQHQLKNDLNGGASLFTLTSGKE
>B456_003G070700
MTLKGGATSACAACKYQRRKCIPECLLAPYFPADQTKVFQNAHKLFGVSNIVKILRSLDP
SQHAEAMRSIKYQANVRDRFPVYGCLGVIRQLYYQIQMLEEEMHTVLTQLEMYRQHHHHQ
QQQQQHQHQHQISSMADDVISQLELGMAPSNNALPLFNQVTHQPYTMQNTYSSSDIDSPP
KDNVENNSLWIQHLFFDTNNHGTSNNDSPIAIQSQLLVPNSEPLADTQHQVVQDYDEIHP
FFDSIDDRQSYIDTKDAEDSSSSEESLKETTQLMVGNVGSKDLKSAAACFSLTSVS 
>B456_004G151300
MGSQTLARLGIRTHHQPCAACRMLRRRCDSNCILAPYFPGDEPDKFAGVHKVFGASNVIK
LIQMVEETNREDAVKALVYEARARLRDPVYGSTGTIFQLQKMVQDLKLQLKSTNARVLEL
QQQKDQLLGIFMNVDHLDVLSSVDHGPSFSLDYEDSMASNLLIGKPH
>B456_006G120900
MFKMEYSESTPTTTTATTSSNSPSSSSPPPPPPPPAVVISPCAACKILRRRCADKCVLAP
YFPPTDPAKFTIAHRVFGASNIIKFLQELPETQRADAVSSMVYEASARIRDPVYGCAGAI
CQLQKQINELQAQLAKAKAQAEVANMQLQQANLAAFLCMEMAETTSAQPNSHQFVDNPSF
MEDNNFGSFWEPLWT 
>B456_007G034800
MTLKSGTTSACAACKYQRRKCIPECLLAPYFPADQTKVFQNAHKLFGVSNIVKILKSLDP
SQHAEAMRSIKYQANVRDKFPVYGCLGVIRQLYYQIQLLEEEFHSVLSQLEVYRQHHHEV
PSQLELGMAPPTNGLHFLTAVSDMPVSMQHSYSNSNNIGYCSSYVDSKDHNNNKNNSNSS
SNSNSNNNSLWIQHPFLATNNSSSSNSNENNPLMAIQSQLLVSNTQPLVIQHEVVQDYDE
LHPFFDTIDDRQFFIHSKEPYDSSCEDSAKETTQAIELVPNNELKNAAACFSLTSVH 
>B456_007G110000
MGLESLIVTRPRTHQPCAACRMLRRRCDSNCILAPYFPCDEMDKFAKVHKVFGASNVIKM
IQMVEETNREDAVKALVYEATARMRDPVYGSTGAICQLQKMVQELKMQLESTKARVLELQ
QQKDQLWSVLMNVNHLDLLSPINGGDNFCLGYDDSIAYDPDKFPVVGDWIF
>B456_008G073400
MSSSNSPCAACKFLRRKCTQECVFAPYFPPDHPQKFQNVHKVYGASNVAKLLNELNPSQR
EEAVTSLAYEAEARLQDPVYGCVGLISILQHRLKQMQHDLGNAKKELSTYIGPQALLPIL
QPPLFFPQQHLGNPSSMMQHNMMPMMGIPTAASLSHGGQLVIREPQQQQQQFFEPQQQMA
AVVAAREQQDFLGGYELQQLHHQQQPDMLRFNNSGFEGAGSVTATGFNQITPVAAMSPSL
ALGCFDNLYQIQPQEQDHPHHHSHGTLPFQSQLLLQPLQAQPQVHLRSESEEGRSTGPC
>B456_008G280400
MNPGRCAACRYLRRRCPPACIFSPYFPPNNPQRFVSIHRIYGASNVAKLLQQLPSHLRTQ
AADSLYLEAQYRIEDPVYGCVGLISLLQQQIHDVERQLAMTQAEIAFRARHPQAVESNLL
NNVGNPSFSNQASSWFM
>B456_010G232200
MSISTSGNTTVATEDCLACKYQRRRCPADCSFAPNFPHDREQQFKNMHKLFGMANVIKLI
RTLKDPSKKDIAMRTIVVESDMRARDPVGGCYRIIQELQHQIECKEAQLDKIYYTIANCR
AQNAHCLQLQTQKIDDGDHCQMMHKLPLIGFETEK  
>B456_003G058900-70%
MRYRVHFPFLHDRQRQFQNAHKLFGVSNITKIIKNFNPPEKDIVMHTMVFQSDTQANDSV
GGCYRIIQELPHQIEYSQAELELDFGCDSNLGYEMVKLDLLNLNYYYIQEPQEKQFVVDD
HSNNNQHLLQETYDHLWGI 
>B456_007G069400
MQRETSNGVAAAAAAASRVHPACAACKHQRKKCDENCILAPYFPADKCREFQAVHKVFGV
SNATKIVRNANSDEDRKKVADSLIWEAFCWQKDPVLGPYGDYRKIYEELSLYKKQSQMML
LQDHDHQPTHPVFKMGPAHAVTPTKRLIDVKGAISDATLRCYNPDVDGNSLVGFSGYPYP
PQSEKPVQEKAIHNATTIVPLQYYASADVGFMNGKTLESTRWDNIL
>B456_009G165600
MSNGEEAAPNTRHACAACKHQRRKCESNCVFAPFFPASRAESFREVHKIFGVKNMTGILT
PRTPDERKKAVESLEWEALAWTQDPVRGPLGLFRRLEEELQHLNDLLDQLVEPYQQNQIN
SAGLNGFNHNSVTGRVIVPNSNINATNIGYGSNPYLGIDVPPIDNYDGVPPISSDGLNEN
QLVVNNYFPGYYGIPDRLAVFPESGGVDNVAQTSTPSPTLPAKQETMAQRPQIWGPSRRP
LTNNHFPLRNHRRGSQQRYQYGVLQRPASQSQGRGLH 
>B456_010G025100
MSCNGCRVLRKGCSETCVLRSSLRWIESAEAQGNATLFLAKFFGRSDLLSLISSVPESQR
PALFQSLLFEACGRTVNPVNGAVGLLSSGNWHICQAALETVLQGGALRPISAGSWTPSCD
ESSDRFCVNSCNFESKPLTTSMMMTGNQSVLTAPSDLSLSVTAKLGGEMRNKTVSFYSEE
SEITTLGSNGNEETQDTKILNLFV
>B456_002G217800
MRMSCNGCRVLRKGCSQNCIIRPCLQWIKSPDSQANATLFLAKFYGRAGLLNLIEAGPEN
LRPAIFMSLLYEACGRVVNPVYGSVGMLWSRNWVECQAAVDAVLKGSQITETSSSESLAQ
QSISPLKTYDIRHVFKDPNTIDIDKVKSRTSFKRSATKSKRHVDSKEDASMFSVETEEGS
LATQTKKGPLLKLGNQTEEIADIRLELTLGLAPATMQLPRL 
>B456_005G190300-90%
MRMSCNGCRVLRKGCTENCTIRPCLQWIKSSDSQANATLFLAKFYGRAGLLNLIEAGPEN
LRPAIFRSLLYEACGRVVNPVYGSIGMLWSGNWGECQAAVDAVLKGSPITQTSSSLESVE
EEQPISPLKTYDIRHVFKDTKPAAAADIDKVKTRTRFKRSRTRSKRQVVDSWMSQLGNGD
SKEDESTFSVETVEGSLVNHAKRAPILKFEDSSNVGLELTLALLPEATHLG  
>B456_005G232500
MSCNGCRILRKGCSENCMLRQSLQCIENPQAQAHATVFVAKFFGRAGLMSFLSSVASPQR
PVGRAINPVSGAVGLLWTGNWNVCQSAVQTVLQGGTLQPLPEFSGGVSGSDFEDVGETVG
VGGGGGAGGPCIQSGGFVDVVECKASDLNLCLMIGDDDRAVQRRRESTSSEESETTTLGS
RFSGDGNSSNDSCGADGERKLLRLFI 
>B456_006G061200
MRMSCNGCRVLRKGCTESCTIRPCLQWIPNAQSQANATLFLAKFYGRAGLINLIGAGPQN
LRPGVFKSLLYEACGRIVDPAHGSVGLMCSGNWHLCEAAVDAVLNGSPIKQVPSELSASK
CPQLKSSFDIRHVSKDKKSDDGLRKVKSQGRFKRSASKPKPKLEEVVFEPVSKGGDSWEG
ECLSVETVEGSLAKGDELGNGSDLELELTLGLEPRTKKRGNNVKGGGDATCGGRVEGLC 
>B456_007G222000
MSCNGCRVLRKGCSESCILRPCLQWIESPEAQGHATVFVAKFFGRAGLMSFISAVPESQR
PALFQSLLFEACGRTVNPVNGAVGLLWNGNWHVCQAAVETVLRGGSLRSMPELMAPTPAS
DEASEATCTDMWKLRETSTNLNSNCRFSNSRSRVSPKRKRVEEEFKKLQPSDLDLGLTPS
FTGKRVTDNRRPGTPSMNSEESVTTTCFESVFADQQGQGSRGTDKKLLKLFV
>B456_007G056300
MSCNGCRVLRKGCSESCILRSCLQWIANPESQGFATLFVAKFFGRAGLMSFISAVPEPQR
PACGRTVNPVNGAVGLLWTGNWHVCQAAVETVLRGGTLRPIPELPAPTESNEASEAAGTA
DMWKLQETATSLNSNCRFSSHKRRTIGELKKLQPSDLDLCLTPSFKGNRVLDNRRPGTPS
VISDESVTTATCSESGFAGQGKLLNLFV
>B456_008G081100
MSCNGCRVLRKGCSESCILRPCLQWIDSPEAQGHATIFVAKFFGRAGLMSFISAVPESQR
SVLFQSLLFEACGRTVNPVNGAVGLLWTGNWHVCQAAVETVLRGGTVLAVPELMAPTPAS
GEKSEATKITCMLKLQETETKFNSTCRFSTSRSKVSPKRIKVEEFSKFQPSDLDLCLTPS
STGNRLPDNRRPGTPSLNSEESVTTTCFESGFADQQRQGGETDRIKLLNLFV 
>B456_008G056000
MRMSCNGCRILRKGCSENCSIRPCLQWIKSPESQANATVFLAKFYGRAGLMNLINAGPEH
LRPAIFRSLLYEACGRIVNPIYGSVGLLWSGSWQLCQAAVEAVLKGAPITPIASEAAANG
QGPPLKAYDIRHVSKDENSAASNDVQRVKTRCRVKRTLKPKVNNPVLEEENRSSEPPEPR
CYADEGFEGNRSTSHESSLSHQSELAVMDGESKETESMISEETVAASRLFPAEPEFGGKV
SEERTVEGSSEVGLELTLGFKPVMSRACQVVVPVKKRRVEAYGTFEDGQTCKVELGLDYP
AA 
>B456_009G218800
MSCNGCRVLRKGCRETCVLRSSLRWIESPEAQGNATLFLAKFFGRSDLLSLISSVPESQR
PALFQSLLFEACGRTVNPVNGAVGLLSSGNWHICQAAVDTVLRGGSLRPVSEISAGVWRP
SCDESSDRFCGDESYHFPSRYAESNPLMRMMMMDNQSASAASDLSLSLTTTKSGNGRRAG
RRYEEEKKKAKTMSMYSEESEITASESNEYEGRQERKILKLFRSFLISRRSCSE 
    
