# Supplementary material for: Phylogeny and Functions of LOB Domain Proteins in Plants
Source: Int J Mol Sci. 2020 Mar 26;21(7):2278. doi: 10.3390/ijms21072278 (PMC7178066; doi:10.3390/ijms21072278)
Supplement: Supplementary file 1 [file ijms-21-02278-s001.zip › Additional file 4. LBD protein sequences/Hordeum vulgare.txt]

>HORVU1Hr1G024490.1
MSTASDWQQDHEVGKKIKSESTAEADRMMAAARRSSSLPAAGAGPASTPSFNTMTPCAAC
KLLRRRCAQECPFSPFFSPLEPHKFASVHKVFGASNVSKMLLEVHESQRGDAANSLVYEA
NLRLRDPVYGCMGAILTLQQQVHALEAELAAVRAEILKHRYRPAAA 
>HORVU1Hr1G012720.1
MESSGDTAPLHSSPTPTSPPAMATGTAVVMSPCAACKILRRRCVDRCVLAPYFPPTDPHK
FATAHRVFGASNIIKLLQDLPEEQRADAVSSMVYEAAARARDPVYGSAGAICQLQRQVDG
LKAQLARAQAELAAARAHHAHLVALLCVEVATAAATPPQDAYCSGGGGSQSQLAAPPGVG
SAPADALYVVDGSAAGGGGIMQAGHVGWADEPLWT
>HORVU1Hr1G060290.2
LASLALSLKLAASSALAPNGYYARDIRPAAGGADTLQAHTTVACMAGGSPCASCKLLRRR
CTKDCIFAPFFPADDPHKFAIVHKVFGASNVSKMLLELPVQQRGDAVSSLVYEANARVRD
PVYGCVGAISFLQNQVSQLQMQLAVAQAEILCIQMQQRDGCQSQDDAGRNDGHSLAAMQQ
MVVDDTAAAEAFLMQNGGGGFPPQLMSSYGGAPASNVHHYGQQDHLKRESLWT   
>HORVU1Hr1G064640.3
AWDLDLLRQEARPTHPSMASSSASSFPGSVITMASSAAAAGAASSGAAGTGSPCAACKFL
RRKCQPDCVFAPYFPPDNPQKFVHVHRVFGASNVTKLLNELNPYQREDAVNSLAYEADMR
LRDPVYGCVGVISVLQHQLRQLQQDLARARYELSKYQAAAAVAVSASVGCNGTPAMADFI
GNTVPNCTQNFINISHSTAIGAGLGFGHDQFAAVQMLARSYEGEGAVARLGVNGGSGGGY
DFGYTSGMGPVSGLGPLGGGPFLKHGTAGGDERHTAAQ  
>HORVU3Hr1G049860.1
RPCRHKLYMRRSTGPRVRARAHTCRLLSFLLPPPSTWPFPKPISCAGAGPAPGMSATPRH
PPETAESSSGLSSSSSYPPVAAAVVPAQHPACSACKHQRRKCAPGCPLAPYFPADKPGSF
RNSHRLFGIKNILRILTTAGPENRDDCMKSILYEADARASDPVHGSCGICRSHERELASA
TAELALVKKRLQLHGHAVQNRSAPDAPGFISPDQPWMTQPPLMYPIQEGQQQAIYGTSVP
AAAVKIDEDATIGVKLDEDDVMSMQHDDHAQGRTVVGAHYGRIEPPPSSSCRSSDTSPRG
LLNRRAF 
>HORVU3Hr1G016690.2-HvRA2
MASPSSTGNSIVSVVVAAATTPGAGAPCAACKFLRRKCLPGCVFAPYFPPEEPQKFANVH
KVFGASNVTKLLNELPPHQREDAVSSLAYEAEARVKDPVYGCVGAISVLQRQVHRLQKEL
DAAHTELLRYACGELGSIPTALPVVTAGVPSGRLSSAVMPCPGQLAGGMYSGGGGGGFRR
LGLVDAIVPQPPLSAGCYYNMRSNNNAGGSVAADVAPVQIPYASMANWAVNAISTITTTS
GSESIGMDHKEGGDSSM 
>HORVU3Hr1G088440.1
TNRVNVPWLGFLANISSSSLAHLLTTNCVHALRPPSPSLMPCLLSTLSFLAIPNFTLLYH
VPVRLSSPRSQLFLCHSPSPKRGEHASMSTERERLDEIGKKIKREPDPAAIAGVVVAVSP
TEHHVHRRLGPGIGGAVNIATPCAACKLLRRRCAHECPFAPYFSPHEPHKFAAVHKVFGA
SNVSKMLLVPEAERADAASSLVYEANLRLRDPVYGCMGAISMLQQQVNALEAELEAVRAE
IFKHRYRQAGVGVGVGAANLIVDDGAAAAGGFMPPSTTLVHTADVVSVAEAGQEVATLPA
TPTATAYAAGQPSSADYSSLNTSEHDAYFG 
>HORVU3Hr1G090240.1
MASSSASSLPAPGGSVITLAASSAGGNGAGGVCGTGSPCAACKFLRRKCQPDCVFAPYFP
PDNPQKFVHVHRVFGASNVTKLLNELHPYQREDAVNSLAYEADMRLRDPVYGCVAVISIL
QRNLRQLQQDLARAKYELSKYQSAAGPNGSQAMAEFIGSAVPNGVASFINVGHSAALGSV
GGVTGFGQDQQFAAVQMLSRSYEAAEPIARLGLNGSYEFGYSASAMTGAGSVPGLGMLGG
SPFLKPGIAGSDERGGAGQ
>HORVU3Hr1G090250.1
MASSSASSLPAPGGSVITLAASSAGGNGAGGVCGTGSPCAACKFLRRKCQPDCVFAPYFP
PDNPQKFVHVHRVFGASNVTKLLNELHPYQREDAVNSLAYEADMRLRDPVYGCVAVISIL
QRNLRQLQQDLARAKYELSKYQSAAGPNGSQAMAEFIGSAVPNGVASFINVGHSAALGSV
GGVTGFGQDQQFAAVQMLSRSYEAAEPIARLGLNGSYEFGYSASAMTGAGSVPGLGMLGG
SPFLKPGIAGSDERGGAGQ 
>HORVU4Hr1G056890.2
MDYSNEATNTAAAQPYGRSMSPPSRVSSCSPPPVFPLMGNAPSSPPTIVLSPCAACKVLR
RRCADGCMLAPYFPPTEPAKFTTAHRVFGASNIIKLLQDLPESSRADAVSSMVYEAEARL
RDPVYGCAGAVCRLQKEANELKVDLARAQADLLSIQTQHANLLALVCVEFAANHRGDQQH
QHQPPPLADQLNSIGGSGGGALYQQLYDSDLDSASWEEARQLWT
>HORVU4Hr1G002480.2
MKEVVAAGGGGGVSPCAACKLLRRRCSPGCVFAPYFPAGEPHRFASVHKVFGASNISKLL
QEIPAEHRGDAVSSLVYEANARVRDPIYGCVGAITSLQRQVESLQTQLALAQAEMVRLRM
ANAYGAARRNGGGSSASGSPSSISSPTKATPDHHHHMAAVNRPGVMELELECSRFWSF
>HORVU4Hr1G013630.1
MSSSNSPCAACKLLRRKCTQGCVFAPYFPPDQPAKFANVHKVFGASNVSKLLNELPVVQR
EDAVNSLAYEAEARLRDPVYGCVAYISVLQLKIKQVREEIANARKELSGYIGQAAYAPIV
PVQHPHAAAAAAAQYAAMGLVQPHPHQHQHQQMAMQQQPYHQQIAEAQHLAAAVEVARSG
GQGQHHQQHHHHHQQQQHHHHQHQQHEMMMMRQTYGNVHGAAAGPTIAVDPPTQGAAYDG
TAPFLIQQQQPSPSALTYRMEEPSPPPQSSGHSHVDMSRAPQQHHQHTDGSDEGSGGAPP
S
>HORVU4Hr1G084750.2
VEAEMHEEDHEADGSNPRRCAACKYLRRRCAHDCVLAPYFPASHPHRYASVHRVFGASNV
ARLLQSLPVDERAQAAETMAMEARWRVEDPVYGCSGVISQLQEEILATQCELARTRAQLA
IVLAHGARLQGSTVALPPPQPQPERDDGHRVPVAQRQAQGEAVPLLDPDEFLDLDGF
>HORVU5Hr1G047610.1
MAGAQTGSSATPCASCKLLRRRCARDCVFAPYFPPEDPHRFATVHRVFGASNVSKMLQEL
PAAQRADAVSSLVYEATARMRDPVYGCAGAISYLQQQVSQLQVQLAVAQAEIIQRINHPS
PSAAFHLQELQQRQAQQQQQMQMDDDDKAYSSLVMQNDLMSTLLLQEACLKKESLWT  
>HORVU5Hr1G057690.1
AMTRSSSPSPPPAACHLQITTVATTAANNSDNPSSPVAHAQSSSSRVAGAAAGSGQNQAC
AACKYQRRKCNPDCPLAPYFPADQQRRFLNAHRLFGVGHIQATLRETPPDLHTDAMRALI
FQAEARACDPVGGCCRIILDYENHLLAAQAELAALLSHLDLCRHQAAAAAIAQDAYVDDP
GMQLLAPGPNPADVHDVLYAGHEINNAQANHHDHDHYLVGAADQVQPQKHQPPYDYFYYD
GPAAGDESSSHAWGNAGNVHVHQQYGNGVKAESPVALGVQIETQFVNAFDVKPEIAAAGA
VVMEHDAGSGASFEDHHLEQKVAATVVKNELIDHHAAAHMAAESSSRCQLELGFSSF 
>HORVU2Hr1G035160.1
MRGSERAAVSTSTSGMSCNGCRVLRKGCNDACMLRPCLLWIEGADAQGHATIFAAKFFGR
AGLMSFLTAVPESQRPGTHARTDWGSMLFFFFFFFLVRRFICCLWLMFVWCLLRIAAVFQ
SLLYEAAGRTINPVGGAVGLLWAGSWHLCEAAVQTVLRGGAIRPLPELAGGVPEGGVGGS
DLFASSSRRAVVGCSTYSMAKRVTPRKTWAPEAASHHQEPSCDLGLFLTPGSAAAAEGER
RARRAGTPSMSSDGSVTTTAGAGADGDKEPELLNLFV
>HORVU2Hr1G066080.1
MRLSCNGCRVLRKGCSEDCSIRPCLQWIKSPEAQANATVFLAKFYGRAGLMNLINAGTDD
SLRPGIFRSLLYEACGRIVNPIYGSVGLLWSNNWQMCQAAVEAVLSGKPIVQVSSEDAAA
DRTPPLKAYDIRHVSTSPAADGRLHKVAKPGRTRFKRASSASSHHNPSSDSNNKPKPQPR
PPTAEEELDRQHRKEMEEGAFQRAPSHESSDSRHEDPVEPHSQQEASADTEAEAGSHVSQ
AEQEQEQSTEPAADHAEEVEKDDEELGLELTLGFAPVAARPAGCHLSVRTAAEPAFVGLR
FL
>HORVU3Hr1G016320.1
MRMSCNGCRVLRKGCGEGCTIRPCLEWIRSPDAQANATVFLAKFYGRAGLLNLLAAVPDA
GLRPPLFRSLLYEACGRMVNPVYGSVGLLWSAQWEACQAAVEAVLKGRPIVRVSSDAPLA
PCDIRHVAKPDRPAAAGTLPGVSRAGRTRFKRASSSTAKTKSSFSDANKHDDGLDQAPSH
EESAGSHVEDGGMAVEQAREEESSEGTEVDAGSHVSQAEHSPAPPVAKDEEAHGDEIGLE
LTLGIQTVAPRLVVRSPPACFGASSSNAQSSHIGLLLELPVS  
>HORVU4Hr1G013380.2
MSCNGCRVLRKGCSDACVLRPSIEWIDGAQPQANATVFVAKFFGRAGLVASLAAVPLHHR
PALFRSLLYEACGRTINPVSGAIGLMWTSNWDLCQAAADAVLRGDSLRSLSAVPAAFTDR
DMAGLYGSVGTNTGSSSSLHSSPENSTSAPAGKRSKNYCGAAAGQQVKLPGPVLPSCELD
LCLTPLSSPLAGGRRGGASDEYSTTTCCEEASGDAAEAGAPALLNLFN 
>HORVU4Hr1G086700.1
HHHHHQFTGRPTMRASCNGCRVLRKGCTDDCTIRPCLAWIRGADAQANATVFLAKFYGRA
GLLNLLAAGTDAALRPALFRSLLYEACGRVANPVYGATGLFCMGRWEACQDAVQAVFEGR
RIAVQSEAVRHPGLVAAFDVRHVPKPMVVPAPPGPLGVSRAGRTMFKRASSSSTAKPTIS
SGAKHGDLDRAPSHEEPAGSHDHVVEDGGMAVAVAVAAKQVRGESSADTGAEAHSHVSQA
EQNLPMPQLAQGDDDEVGLELTLGFGPATRLLRSPPARPDAARRSSAECGHIGLLLELPV
>HORVU3Hr1G075370.2
MQEPLPPRKRGGAVHGSAAREQQQQQQADETSSSSSAGPGAPCGACKFLRRRCVPGCVFA
PHFSGSGRERGAAQFAAVHRVFGASNVAKLLSRVPVALRRDTARTVCYEAQARVADPVYG
CVGTILALQHQVALLQGQLSVLQTQLFNCRLALASMHPDTAEQLAVLQPAYSAASAPSQM
VNYDDLPQAVDFMDVEPQMRGLESLQLSQPPHRDEDESQGVSPFSGNAGQRQL 
>HORVU4Hr1G000880.4
MIQFTGCKEQEYTTNIDQAPEAMTGFSSPCGACKFLRRKCVSGCVFAPHFCHEQGAAHFA
AIHKVFGASNASKLLMSLPATDRREAAVTISYEAQARLHDPVYGCVAHIFALQQQVVTLQ
AQLESLKTGAPQLVSSLEEDSIKAKIMAYEKGEARMPQLGESVKIESESYFGDDVMACTS
MPYSQGYSSHIYTTDYTDSFNDDSINRSTMFPVDMQEYLQENGYY 
>HORVU4Hr1G063160.1
MSSGVGSSTLGGCGGPSGSGSGGGGGGLGGGGGGPCGACKFLRRKCVSECIFAPYFDSEQ
GAAHFAAVHKVFGASNVSKLLLQIPAHKRLDAVVTICYEAQARLRDPVYGCVAHIFALQQ
QVVNLQAELTYLQTHLATLELPSPPLPAAPQLPMAMPAQFSISDLPSTTNIPTTIDLSAL
FEPPAQPQWALQQHHQHQLRQPSYGAMAHRGGSSMAEGSAGSGSGDLQTLARELLDRHGR
SGVKPELQPPPPPHPR 
>HORVU4Hr1G080150.1
MAGAGVTTTGSPCGACKFLRRRCAAECVFAPYFCAEDGASQFAAIHKVFGASNAAKLLQQ
VAPGDRSEAAATVTYEAQARLRDPVYGCVAHIFALQQQVAALQAQVAHARTQAQLGAAAT
AMHPLLQQQAWQQAAAAEHDHHSITSTQSSSGCYSGAHQRSDGSSLHGAEMYACGYGEQE
EGSY
>HORVU4Hr1G080160.1
MALGRPLHPNHPQQQQQRSPQHRRQQRSGRPPSDPAVITDRLMSMTGLGSPCGACKFLRR
KCARGCVFAPYFCHEQGAAHFAAIHKVFGASNVSKLLAHLPISDRAEAAVTVSYEAQARL
RDPVYGCVAHIFALQQQVMTLQAQLASLKAHAPPAPQGMQQHQDDVKGYVGGGAADQYGH
GAYQWYNGNGAAAQQQCAYGGNGGAVAGHDSITALLSGSAASDYMMYHALEQSASDDDRH
AAAAAFEAADQSSFGTEESGWRSSSGYQDCEDLQSVAYAYLNRS  
>HORVU7Hr1G046690.1
MSGSSTSVGVGVGAMLSGSSGGPCGACKFLRRKCTDDCIFAPYFDSDQGVEHFTAVHKVF
GASNVSKLLNQTPPQKRLDAAITICYEAKARLRDPAYGCVADIFALQQQVENLQAEVGFL
HARLRTLQQTSPPPFPSPPYMPMTTEFSISEMASLSNVPNTIDISSLFDPSMQWAFQQQQ
EHHQQRHQQPCGQTEEGSGGIGNTNSNSGDLQALARELLDRRSTRSTP
>HORVU0Hr1G020290.1-90%
RMSGSSTSVGVGVGAMLSGSSGGPCGACKFLRRKCTDDCIFAPYFDSDQGVEHFTAVHKV
FGASNVSKLLNQTPPQKRLDAAITICYEAKARLRDPAYGCVADIFALQQQIYNYFLHLFF
LHAWY  
>HORVU0Hr1G017670.2
MAAAPGGGGGGGVAGVAGSPCGACKFLRRRCVAECVFAPYFSSEQGAARFAAIHKVFGAS
NAAKLLAHLPLADRCEAVVTITYEAQSRLRDPVYGCVAQIFALQQQVAILQAQLMQARAQ
IACGVQSTTSPVSHHQQQPWSQDTSIAALLRQQENVSSFAAGGALLPELMSGDVSMLQQH
CGGKVEGGGGGAGDLQYLAQAMMQSSNYSL 
