# Supplementary material for: Phylogeny and Functions of LOB Domain Proteins in Plants
Source: Int J Mol Sci. 2020 Mar 26;21(7):2278. doi: 10.3390/ijms21072278 (PMC7178066; doi:10.3390/ijms21072278)
Supplement: Supplementary file 1 [file ijms-21-02278-s001.zip › Additional file 4. LBD protein sequences/Medicago truncatula.txt]

>MTR_1g070205
MAGSSSVSSGSPCGACKFLRRKCIRGCVFAPYFSHEQGATHFSAIHKVFGASNVSKLLAH
LPVSDRCEAAVTISYEAQARLQDPIYGCVSHIFALQQQVVSLQTQLAYLKEQAAQNCHIN
ASTNENPNEKSNSLTLPQDLQTWFHVENSNNHQLGQEFITNNLSNISLTTQYYGNNTLNM
DLDPMRNYENSRVIEENTSFSSFEESTSNSMETNRRTWGFDEVEDLHSVAFGYS
>MTR_1g070220
MASANGYSPRSSGCPCGACKFLRRKCTSECIFAPYFCCEEGPARFAAIHKVFGAGNVSKM
LLNLPVHDRHDAVVAIAYEAQARIIDPVYGCVSHIFALQQQVASLQAQLMQVKAQQIISQ
SLEEGTKNLENQWSGNVVKQQLINPFCPTNYMNPISPKSSLDSIDFSSCSINDVMTIQCQ
SYSNKRMTSYHLGERQETSLGMTGNYH 
>MTR_1g095850
MEHKMKTTTSPPHLPIPIHVPIHTMLSNSTPSSSSSPPLQSPTPFPSPPSQYSPPSAAPQ
PPSPPPPIIVSPCAACKILRRRCVEKCVLAPYFPPTDPLKFTIAHRVFGASNIIKFLQEL
PEPQRADAVSSMVYEANARIRDPVYGCAGAICQLQKQVSELQTQLAKAQAELVNMHCQQA
NLVALICMEMSTQSSPDHDMIINQPQPHVDMSCFLEDNNFGSAWEPLWT
>MTR_2g068760
MKDGGRKQGTMSPCAACKLLRRRCAKDCVFASYFPADEPHKFGSVHKVFGASNVNKMLQE
LPEHQRSDAVSSMVYEANARVRDPVYGCVGAISSLQQQVDELQTQLAQAQAEVVHMKMHQ
FSSDHHQPPSNSSPPSENVYQSSRFFSSPNKMGQSLWSY 
>MTR_2g093310
MENDTNTQISSLPFSQSPTSSQPPMAPQVVMSPCAACKILRRRCAEKCVLAPYFPPTEPS
KFTTAHRVFGASNIIKFLQELPESQRADAVSSMVYEASARIRDPVYGCAGAICHLQKEVN
ELQAQLAKSQAELINMQLQQSNLLALICMEMKETPNESPQQSMDNFISSPAYSSDYQNNL
NFFEDNTSQNSLWEPLWT
>MTR_2g100020
MNNNNNNIISRNGNGTTQACAACKYQRRKCGTSCILAPYFPHDRQKQFLNAHKLFGVGKI
TNMIKNVPPHLRDHTMSSIIFQSDMRAMDPVGGCYRFIQQLQSQYEFYQAELHLTRQQIS
ICKATQSQQHQQQFAAVSNHHYNDMHVINHNNNEDNDAALNIINHFNQQHFVDDQLNMNM
LPQQQLQLQQQYVVDDVCINPNYVPLQEDLNSWANNINIPLSPLTLEGNNKEEDGEEDQE
RVGDDQGNDQKPVFDLINEMNSLDTNSSSIDPGHQVS  
>MTR_3g452660
MSSSNSPCAACKFLRRKCTQECDFAPYFLPENPQRFANVHRVFGASNVAKLLKELDVKDR
EDAVKSLAYEAESRIKDPVYGCVGLISYLQQKLRETQNELTVAKKELAGYNLNPQTMQCL
LMNSGTVLMPQQQQQQQQQWNSQFAAFANYPNNFPQEMVGGGGLVMQQQQEHELQMGGGY
QVTPQEYLLRSGGGYQMGGGLQMGAGAGGVAVSDHADVAHPLDMGNFDNGASGGAGGGVY
YQIPQQGGEQQHNYHVGVAHANPVEAQLLLSPQNQEAGEDGKSVGSAHRSS
>MTR_3g031660
MGSGSSPCASCKLLRRRCTQECIFAPYFPSDDPRKFSIVHKVFGASNISKMLQELPIHQR
SEAVNSLVFEANARVRDPVYGCVGAISYLQSQVSQLQMQLAMAQSEILCIQMQQESTTVT
NSLPTHVDDQDDKLMILSESSNCYGVLPQYINFPSSSSSSSNVFQDYEPLKRETFWN 
>MTR_3g071420
MKGIKGYEPRSSSSCAACKLLKRRCTPDCLFAPYFHSNECKKFAKVHKVFGASNVSKILI
EVPEKQREDTVNSLAYEAEARLRDPVYGCIGSIAMLQRKMMELQHDLAIAKERLARCRAV
AAAATITTTTAPSVIDSLHSDVTLPPFPEFSTSDDLNDIFCHGSSSQFLGRNETVDDFNQ
IPYIF
>MTR_3g071590
MGGNTTSPCASCKLLRRRCAKDCIFAPYFPSHDPKKFAIVHKVFGASNVSKMLQELPIQQ
RADAVSSLVYEANARVKDPVYGCVGAISYLQNQVSELQMQLAVAQAEILCIQMKHDDQPL
MQNQEIALDHKPYDLPQYFNFPSSSNVIHHDSFSRERIF
>MTR_3g073690
MMSSCNSSPCAACKIQRRKCTKECIFAPYFPPENPQKFTYVHKVFGASNVAKLLNEVDAS
QREDAVKSLAYEAEARLRDPVYGCVGLISHLQNKLKNLQNELNVAKKELATYVGPQIMLP
TPMTAVSSSYFSVTSSSVHQQRQEFFTFNAENSFSNNFQMNPFQNQLMVSSSQAQSSQPI
NPFLSKKVFKAERDNLGEGNLI
>MTR_3g077240-ELP1/PLP
MASSSSYNSPCAACKFLRRKCMPGCIFAPYFPPEEPQKFANVHKIFGASNVTKILNELLP
HQREDAVNSLAYEAEARVRDPVYGCVGAISFLQRQVQRLQKELDSANADLLRFAYNEISP
NSSLPPLPPLVVPASFHQSQRQFSSRFGNGNVDGNGFYSSFPYAIPWINDTSSEDISGGV
GGRGGGVGGGNL
>MTR_3g094690
MSRERERFDEIGKKIKREGDHDVSNSSNQMGRRHMLGPPGTLNTITPCAACKLLRRRCAQ
ECPFSPYFSPHEPQKFASVHKVFGASNVSKMLMEVAECSRADAANSLVYEANVRLRDPVY
GCMGAISALQQQVQSLQAELNLLRGEILKYKLREAANINMNMNMNMNNMIPSSHQLAMLP
SNSSVAVSIAAPPPPPPPLPPPPISSTTSNSSSSIYFQQRDPNYNTISSDDNISYFG 
>MTR_4g060950 
MESATSDTFTAPTSSSTQAVVMSPCAACKILRRRCAADKCVLAPYFPPTDPAKFTIAHRV
FGASNIIKFLQELPEDQRADAVTSMVYEASARVRDPVYGCAGAICQLQKQVNELQAQLAK
SQAEVVNMKLQQTNLVALFLEISQSPQESPQQISVDDFIQSPSHSDGHHIGLNFLDDNTG
LCSGWDTLWT
>MTR_4g083680 
MKESGGNKKQGAASPCAACKLLRRRCAQDCLFAPYFPADEPHKFANVHKVFGASNVNKML
QDLPEHQRGDAVSSMVYEANARVRDPVYGCVGAISSLQQQIDVLQTQLAVAQAEAVHLRV
RQTASSFWNSAGHSPTSPTYSGSPSSKINESQQAKNIFDMDMVVDQAAYGDSMW 
>MTR_4g088035
MINKTACAPCRHQKKKCMKDCFLAPYYPTKKKQEYDLVHKVFGYKKLEKMLRNLDEQGRK
KAIESFDWEAKMWKQDPINGPLGAFTEAQNEIARLQNLLQQQQDQTVPSSDPKFMGLAQN
SFSYNSDAVPVSSNGNWSSFEAPFVANNNVVHNPYFEYPYGGNSFGSIGALQNEETNLLN
CVVAGPNVWQPSQPNYLQSLASSSGTKVTVDHNIITNQHMGMQGEGQQHSKYYSFGNCKE
FFSLLLSLVGIDICAPFSLASFLLNIKC
>MTR_4g099230
MVCAACKYQRRKCSPSCDLAPYFPADKPEIFYKAHRLFGVSNMVKMLKNIDDEHLKDEAM
KSIIFESDMRARFPATGCLGVIHMYGGMLKKSVDELDHVRNLLAYCKQHNLSSAPSTSSH
FSNTPIGANLNTSFMDSTKEAQLNGDNGGVDPQGKP
>MTR_4g105170
MASSSSSYNSPCAACKFLRRKCMPGCIFAPYFPPEEPQKFANVHKIFGASNVTKLLNELL
PHQREDAVNSLAYEAEARVRDPVYGCVGAISFLQRQVQRLQKELDAANTDLLRYSLADIS
PPPPASLSVPQGMISVQPIPQRQFSGRNEGFYRQSPTTTYSSFPYSLPWTDTSSVDMSEG
GGGGGNHM
>MTR_4g107450
MTLKGGTTQACAACKFQRRKCTPECLLAPYFPADQPKIFQNVHKLFGVSNIVKILKYLEP
SQKKTAMDSIIIQANYRDKYPVHGCCEEICKLQYQIWMMEEELHAVYQQLEICRQQQNQQ
QLPHDDVTSQLELGMATRSFNALALFNHSPQPQTYNNNNTVAASLSVSQQHSYSNSNSVD
YNNSSLYMDSKDDATNPNLWLQCPYTNNNSSSIAMQPHKLVTSESQPLSSVQQGVVEDNY
DEMHSFFDTVDDRQSYIYSKEAYESSSEESLKDTRKCTEHVSENELKSAAACFSLTSVN
>MTR_5g075020
MFGCPETVAERLDEIAKINSEGETSSQMGRKHLYGPTSGTTLNTVTPCAACKLLRRRCAE
ECPFSPYFSPHEPQKFAAVHKVFGASNVSKLLLEVPEGQRADAANSMVYEANLRLRDPVY
GCMGAISSLQQQVQSLQAELHAVRTELLKYKYREAASFISSQVSMPTSANSQPLPLPTTL
APPSPAPPPPQKVLASQSIILSSLSSSSTSSVYTPPKTTMSHGSISSENIPYFV   
>MTR_5g080470
MTGFGSSCGACKFLRRKCASDCVFAPYFSYEQASSHFSAVHKVYGASNVSRLLSHLPIQN
RSDAAITISYEALARMQDPIYGCVAHIYALQHQVASLQEEIDILGSVMANSSVSVVNCGN
VQAPMNSNNGTQYYHNQSFESYLDMELIPNAHGFPEPLYGDSNSNPLEKFLSGIDQEGFL
NHPWFKHNNGDI
>MTR_5g083010
MKGYEPRSSSSCAACKFLKRRCIPNCIFAPYFRSDECKKFAKVHKVFGASNVSKILIEVP
EEQREETVNSLAYEADARLRDPVYGCIGAIALLQRKMVELQHDLAIAKDRLARCAAAAAT
PTSSFSNDMMNSNVSLPPFPEFFTCSDFSDNLSHSSSSQSFTRNETVDDFVQIPYIF
>MTR_5g083230
MGGNSPCASCKLLRRRCTKDCTFAPYFPSHEPQKFAIVHKVFGASNVSKMLQELPVHQRA
DAVNSLVYEANARVRDPVYGCVGAISYLQNQVSELQMQLAVAQAEILCIQMQNEQVIPTP
QINQDQKSYYIQDELTQYLNYGSSSSNNVIHDSLKRENNMYGHDMVS
>MTR_5g083960
MSRERGRFFDEIGKKREGDESFQKGRMLGPSGTLNTTTPCAACKLLRRRCAQECPFSPYF
SPHEPQKFASVHKVFGASNVSKLLLEVPENQRADAANSLVYEANVRLRDPVYGCMGAISS
LQQQVQSLIGELNAIREEIHKYKLMEANMLPSSEDVSIATLPPSTSLPMLPSSIYTQQTN
PTSYSSISNDHISYFD
>MTR_5g085390
MNIIKPNKACAACKYQRRKCSSECPLAPYFPADKPKMFSNAHRLFGVSNIQRILKDIKDD
DQKDVAMRSIIIESDIRAKFPVHGCLGVIMDYGGMLKQSMEELDHVKTLLAYCNDLQQKQ
HIHSSLPYTSSQIPNIPIYNNVGDVPNYYYHPNSENNNMMRASSSSYISDIIPHDVNYSG
GDYVMDDNSNLMVPKGLSSNEESDLDLDDIDGGVDEQARTTFDLGKKGRFSDSD 
>MTR_5g093010
MIYGRCAACKSQRRRCPSDCIFSPYFPANNPQRFASVHKIYGGGNVGKMLQQLPHYVREQ
AANTLYLEAQCRIQNPVYGCVGIISKLYQQIHDTEAELAKIQTQIACHKLQNQQYEAGSN
FNLLPPQSSSMEQFQWPNQTPNWFN 
>MTR_5g017950
MSSSSNSPCAACKFLRRKCTQECVFAPYFPPDNPQRFAYVHKVFGASNVAKLLNELNATQ
RDDAVKSLAYEAEARLRDPVYGCVGLISLLQHKLRAIQGELNNAKKELATYIGPQALQGI
PTTILQQQQQHNNPFGNSLYPYNGGVPTVTAGAQMVIRDPQQTPAAAQHQILEAQQLAAA
VAAREQQEIFRTFENQQQQQQQEFLRFSGGFDVDSVSNSSAGGGFNQVSPVSAVGVAADQ
LSPSLALGSFDNTYHHMQQAQQGQGGESHNLHHHHNHHHHLPLQAQLLLPPQQKQAQPQT
HQQQTESEECRSVGLGPC
>MTR_6g011200
MNIIKPNKACAACKYQRRKCTRECVLAPYFPADEPKMFGNAHRLFGVSNIQKILNEIKDG
GQRDEAMKSIIVESKIRANFPIHGCLGVIHMYAGMINKSSKELDQLKWLLAYCKQNNHLQ
QQNLYSSIPSTSFQVFNNYGDVGNYYQNSENNMMIPSSSYVSQTTPHDVNNSPIDTNLNI
NSMDTRGAKLSGDSNLGGDNVKLELDNNEDLDDFDIQIRTIFDWEETEGLLDTDELPSSD
FNIDMNGPTL
>MTR_6g011230
MNINRGDTSKACASCKFQRRKCSKDCLLAPYFPADKPQVFGNAHRLFGVSNISKILKQVK
EEYRDDAMKSIIIESDMRAQFPVGGCLDVIMMYYGMIKNSELELNSVKFLLDHCKQNLEP
YLSIHHSSAPSSSTRVPNPYFDTKQHFETNSMDAARVTQLISGVSNAMEEKSNLMVTQGL
CHCEELLDLNGSTKFDLREKEK
>MTR_6g011250
MNIMKSNKVCAACKYQRRKCPKDCPLAPYFPTDKPKRFDNVHNLFGVSNIVKLLKNIKDN
DVRADAMDSIIFESDIRAEFPVHGCVGVIHQYLGLIRESTEELNRTQSLLAICKMNNHSQ
QQNLHSSLPSTAPQETNIPSFALDDLDNEELNDLDGGVDAGWDLEPDDFFKDIEEYKERM
CMNN 
>MTR_6g005070
MASSYSNSPCAACKFLRRKCNQDCIFAPYFPPEEPHKFANVHKIFGASNVSKILNEVLPH
QREDTVNSLAYEAEARIKDPVYGCVGAISVLQRQLLKLQKELDATNADLIRLNHQGSSSL
GLGHVHSDGFFNCPSNLSNDSCGDS
>MTR_6g005080
MMASGYSNSPCAACKFLRRKCNQDCIFAPYFPPEEPHKFVNVHKIFGASNVSKILNEVLP
HQREDTVNSLAYEAEARIKNPVYGCVGAISVLQGQLFRLQKELDATNADLIRFTHEGSSS
LGLGHVHSDDFFNYPSNLSNDM 
>MTR_6g027700
MADISIPCGACKHLKRKCTNRCIFAPYFGKKQNEASFAAVHKVFGAGNVSKHLSTIPTNH
HKKAMETITYEAQARISDPINGCVSTICALKKQVKALQAEVSMMKAQQQMNNGFAYVNAL
QTTDLQHQQMLQQPNFNVSVEPAYANNPSPSIEDLMNMNNFNPVLAATNNLMNMNNFNPG
FDTTKETASSSQSFQPFQNSRFSYHQGDN 
>MTR_6g027710
MAESQGGNGSSSGNRRNKSANAAAKRAIARATQDEPVITPCGACKFLRRKCSSGCIFAPY
FGTDQGAAKFAAVHKVFGASNVSKHLSNIPASHRHEAAATISYEAQARLADPVYGCVSTL
LALQQQVAAMQAEVSMMQTQLMNRRLAYANASTLQAPYQPPFQLVQQPNFNVPVQPAYSN
NSSASTTNLMNMNNFNPGFGLTMETAPSSQSLEPFQSSRMSRFEKDD 
>MTR_7g028905
MIYSRCAACKSQRRRCPPDCIFSPYFPPNDPQRFSSVHRIYGGSNVGKMLQQLPHYVRHQ
AANSMYLEAQCRVQDPVYGCVGIISKLSQQIQDTEVELAKIKTQIAYHKLHNQQFDS
>MTR_7g033800
MASSSAYSNSPCAACKFLRRKCMPDCIFAPYFPPEEPQKFANVHKIFGASNVSKLLNEVQ
PHQREDAVNSLAYEAEARIKDPVYGCVGAISVLQRQVIRLQKELDATNADLIRYTTCTEI
PNHDIAATRIGGEDGGGSSLGQSPPPAFYYPSPWNNNDPLGDGFHTGGGDNI
>MTR_7g075230
MDLGCGDEGGGPCGACKFLRRKCVKGCCIFAPYFESSGQGSAHFAAVHKVFGASNAAKLL
TRIPVHKRLDAVVTLCYEALARATDPVYGCVAHLFALQQQVVELQAELAYVQARLSILNR
ISEDPQFQQPQSSSISPTLQSSLLHHFSSNNETSYMSMHFGHPLQNQYHPTPFENPSYYS
YNQQLHDQEFQALPREF 
>MTR_7g074990
MSLNSSGSGSGGGGGSSGSPCGACKFLRRKCVQGCVFAPYFDSEHGTTHFAAVHKVFGAS
NVSKLLLGIPTGRRLDAAVSLCYEAQSRLRDPIYGCVGHIVALQQQVMSLQAELSYLQSH
INSSGLTQQPPLPPPQATAAPTVFSFADLPPTTATTMPVTYDMSTLFDSMGQPSFSMQQQ
RSSIDPRQYLAAHHHAPTSTTAGIQSVACDLTHRQIGSSSVPSSNASSSASFSKFSK 
>MTR_7g096530
MASSNGTSSGTGSPCGACKFLRRKCAPDCIFAPYFCSEQGPARFAAIHKVFGASNVSKLL
LHIPAHERCEAVVTIAYEAQARIRDPVYGCVSHIFALQQQVACLQAQLMQVKSQLSHNIE
NNNQWIGNNNNVAATQAMNYPFCPTYMNPISPQSSLESSIDHSSSMNDGMMSMQDVQSSR
EDFSFQGCNNYKKRMPHNNNNDHDLGELQEIAIRMMRN 
>MTR_7g096610
MMTGSGSPCGACKFLRRKCVRGCIFAPYFCHEQGATHFAAIHKVFGASNVSKLLAHLPVT
DRCEAAVTISYEAQARLQDPIYGCVAHIFALQQQVVNLQAQLAFLREQAAQRCLNAPNSE
NPNEKNFGKPTNILPQDLQSWFQMENSNMCSQFLPDFSSSTDDLSSTTQYYNGTTTTLMD
LNPIGNYENSGTILKESIPSFSNFDERCNNSMSFDNMQRQWTYQ 
>MTR_8g036085
MSINSGCSGSGCSGGANGGACGPCGACKFLRRKCIPGCIFAPYFDSEQGASHFAAVHKVF
GASNVSKLLQNVPVHKRLDAVITICYEAQARLRDPIFGCVAHIFTLQQQVMSLQAELSYL
QGHLATYEVPQPPTPSPPQALPMVSLANLPLAPSSAMPDTYDLSSLYEVPQTSSWVMQQR
TNEPRQYLGSDTSSTSNNGGDLQALARELLHRYGSIPHVACSNAPSSHSLSK 
>MTR_8g036105
MDYCGGKIGGSDQRGGGPCGACKFLRRKCVKGCIFAPYFDSDQGTVHFAAVHKVFGASNA
SKLLMRIPAHKRLDAVVTLCYEALARARDPVYGCVAHIFALQQQVMSLQAELTYVQATLA
TMQRLPISLAPSLPNPQSSSPSFHSSSDHVGTNADMHSASNMSMHFDPHQPLSSLDLSSF
FNQSDQQLDDDELQALAREFVSRYLPGVRFQPSNSH 
>MTR_8g040900
MASSNSPCAACKFLRRKCQPECAFAPYFPPDQPQKFANVHRIFGASNVTKLLNDLHPHQR
EDAVNSLAYEAEMRLRDPVYGCVGVISLLQHQLRQLQMDLYCAKSELSRFQNLSIAAAAT
AGHGLITGMTGESVTAAAGNYHHTQNTAGGGNNSNGRDHRYHQHHQFFPRDQHQQHNLVR
NFDGGIGSNYDASLLAMNISASLGQINQLQHHSAAGGGGDDRRTVNRS 
>MTR_8g079580
MAEEIIRPCAACKHHRRRCDEASCNLAPYFPADNPQRYNLVHSVFGRSKVSKILQEQDIS
HRKQVADSLVYQAEARLRDNVYGVVGPASFLEKTLKDVQDELKKVKNELIKYLDPEIIQE
VLSNPDRFGFAPSPNQNPQGHLVSQQPPTLDQLTTSQIIHLLQLKENIVRSDTGINSSGG
GGGEGQHIGAPAADAVIAPSFDNGSTSSCQIQLQGEQQQVQQQPDQQE 
>MTR_8g079620
MDREIIRPCAACKHLHRKCHLTCVLAPYFPKDNPERFIKVHSVFGMRNVTNLLKKLDVSH
HEQAVESLVYEADAWLRDPIHGCAGPANDLQGRLNEAQTELKSVKNELAKYLGPQVVESV
LAFPDCFGFKPNASPLTMTVGGGQLGFNQLPAAELTAQQLHNLEVLKQKLLSGPDGDDGL
AGFQMGADVDVPVRDSGLAGSQMLPHVPPVDAPSRADTFDNGSTSTSNQVRLPGSRNV 
>MTR_8g079660
MAREIIRPCAACKHLRQECDSSCDLAPYFPPDNPERFIKVHSVFGKNNVSNMLKKVDASH
HEQAIESFVYEAEARLRDPVYGCAGPAKDLQRRLNEVQMELKSVKNELAKYLNPQIVEFV
LGFPDCFGFKPNASAPTMTIGAGQLAFNQLPAAELTTQQIHNLEVLKQNLLSGPDGDDGL
AGFHMDVNVPVENGGINTSSHPVGGGSVNGSGGSTRFQMGADILVRDSGLAGSHMLPDVP
PADAPSALPSSRADTIDNGGTSNQ 
>MTR_8g017090
MNNKNNNNTTQACAACKYQRRKCAPDCILAPYFPHDRQRQFLNAHKLFGVSNINKIIKFL
DPPLKDQAMRTIIFQSDMRANDPVGGCYKYIQDLQAQIEYYKLELDLVHQQLAIFRSQSQ
QQQQQIQVNYGDQGIMNSDPLLGFYNPSGSIVPGTVPAHYHYNVQEQVVPQLQEHGQEQE
QEQYIITEERNSSSVNTTPLQQHNNNWGAISLSSLSLHGQSSNASDEYDHKPILDIPCDE
RNELGFDSGEILHHSDEAVLFKIDDGLIKSDGDYIQQTQVQAQDQDHDLKGAATLFTLTN
CTS
>MTR_8g009730
MVQRNRRAIVCLLCRHMRRRHDADCEFGQYFSANRNADFQIVIHILGLSRLIRIMRAIEP
PQRQAVANSLLTEGEVWRINPDRGFLGHQLELGAQLNTSLDELDIARKLLAFCIDNANSN
NAPSSMPPSTQIPDLNLDLWGTEHMNDMDITEEDMQGIPCTREKGESSNASKGMVADEKE
KGILNEQGATSDEDEDRI 
>MTR_1g106420
MSCNGCRVLRKGCSEDCMLRDCLTWIQNPQAQANATVFVTKFFGRATLMSFLSPVHPNQR
SCLFQSLMYEAVGRTINPVNGAVGLLWTGKWQFCQLGVEQVLRGNGGALTALPDQLLGVD
HDSSSIHHQYHQQQSGLMSYSRVVKNQAEKQRAGTHESEESESSTLGSRTRTEDCSYVYA
NSQTQRNQLLTLFL 
>MTR_1g110840
MKLSCNGCRVLRKGCSDDCIIKPCLEWISCPESQGHATLFLAKFYGRTGLLNLLTNATNQ
NDNPPAVFKSLLYEAAGRLVNPTYGALGLFWTADWSRCEAAVEAVLTGSNINDSFTMIDG
QTSSGTFNAENHVHPKTYDIRHVAKGTNVDIKGKTQFKRVGQLLKLKPRVGSVDSSTMLK
SLLKNTNMEIGETSSRVQTEKINEAVENQVNLKLTLGFDCQSTKGKKILDKRSIYYM 
>MTR_4g095600
MSCNGCRVLRKGCSESCILRPCLQWIETPEAQGHATVFVAKFFGRAGLMSFISNVPEPQR
PALFQSLLFEACGRTVNPVNGAVGLLWTGNWHVCQAAVETVLRGGTLRPLPELTLLDAPL
TATDEASEAEDGGADAMWKIREPNFGLASSRSSNKVCSGSKRRRSEEFVKVPAAINLDLR
LTPIFQQKAVEERRHGSPSMTSEESVTTTACLETGIGDRWSHGGDRKVLNLFI 
>MTR_5g015880
MSCNGCRVLRKGCSESCILRPCIQWIDTPEAQGHATVFVAKFFGRADLMSFISNVPLPQR
PALFQSLLFEACGRTVNPVNGAVGLLWTGNWHVCQAAVETVLRGGTLKPLPEFLGLDALA
STVDDSSEGEVTCNDARKIRDPNPKVRFMSSGGKRKRSGGEVLKLPATTDLNLRLTPQST
LTNGCRKEIRRPGTPSMNSEESVTTVTCLESGIGEDNYVHDGDRKVLNLFV 
>MTR_6g453130
MKFSCNGCRVLRKGCSDDCIIKPCLEWISCPESQGNATLFLAKFYGRTGLLNLLTNATNQ
NQNPPAVFKSLLYEASGRLVNPTYGALGLLWTGNWSRCEAAVEAVLTGSNINDNFSTIDG
KTSSGTLNAENHVLPKTYDIRHVAKDTNVDIKGKTQFKRVGQVLKPKPRVGSIDSATMLK
SLLKNTNMEIGETSSRVQTEKINEAAENQVNLELTLGFDSQSTKGKKILDK  
>MTR_6g054080
MKLSCNGCRVLRKGCNDDCIIKPCLEWISSSESQGRATLFLTRFYGRIGLLNLLTNATNQ
NQNPQAVFKSLLYEASGRLVNPTYGVLGLFWTGDWSRLEAAVEAVLTGSNINDNFTMIDG
QTSSGTVNAENHVLPKTYDIRHVAKGTNVDIKGKTQFKRAGKILKPKPRVGSVDSATMLK
SLLNNTNMEIGESSSRVQTEKINEAAENQVNLELTLGFDCHSTKSKKILDK
>MTR_6g054150
MKLSCNGCRVLRKGCNDDCIIKPCLEWISSSESQGRATLFLTKFYGRIGLLNLLTNATNQ
NQNPQVVFKSLLYEASGRLVNPTYGVLGLFWTGDWSRCEAAVEAVLTGSNINDNFTMIDG
HTSSGTVNAENHVLPKTYDIRHVAKGTNVDVKGKTQFKRVGKILKPKPRVGSVNSTTMLK
SLLKNTNMEIGERSSRVQTQKINEAVENQVNLELTLGFDCQSTKSKKILDK  
>MTR_6g018270
MRMSCNGCRVLRKGCSEDCSIRPCLEWIKCPQSQANATLFLAKFYGRAGLINLINSGSEN
LRPAIFRSLLYEACGRIVNPIYGSVGLLWSGSWHLCQAAVEAVLKGEPITPIDSEADENE
RGPPFKAYDIRHVSKDENLEETKQVRTRSRFRRAMKPKPSKEVGSGSGSSSAKEVDRSKS
QESSLSQPGKDSESGVSVETSILFHDESEFEPESQAKVKGRAEGRAEEGLSDGVGLELRL
GIEPVSREEFMVPIKKRKIVLKDCSASSKVELGLELSA 
>MTR_7g007010
MRMSCNGCRVLRKGCSENCSIRPCLQWIKSPESQANATVFLAKFYGRAGLMNLVNAGPEH
LRPAIFRSLLYEACGRIVNPIYGSVGLLWSGSWQLCQAAVEAVLKGAPITPITSEAAANG
RGPPLKAYDIRHVSKEENSAASTELTQQRVKPRSRKRSSLAKLKIQEEEKSSNDNKGVES
GSTEPTGSVEPVEEVMNRSVSHESSISHQSEAVAVVDGESKDSESETSMILFRDEPELDR
KMKPADRTGENGEEKVGLELTLGLEPVSRVYHVVPVKKRRVVLKDCGVGSWNVELGLQYP
A
