# Supplementary material for: Phylogeny and Functions of LOB Domain Proteins in Plants
Source: Int J Mol Sci. 2020 Mar 26;21(7):2278. doi: 10.3390/ijms21072278 (PMC7178066; doi:10.3390/ijms21072278)
Supplement: Supplementary file 1 [file ijms-21-02278-s001.zip › Additional file 4. LBD protein sequences/Oryza sativa.txt]

>BGIOSGA013119
MSSSSSPCAACKLLRRKCTQGCVFAPYFPPDQPAKFANVHKVFGASNVTKLLNDLQPEQR
EDAVNSLAYEAEARLRDPVYGCVAYISILQLRIKQVRDQIVDARKELAAYIGPTAFAPVV
AAAAPHTHYLPPADYHHQQLQAQGGGGGAGMGAAGYAHQVVQHQMAGLQVQHPHPHPHHH
HHHQQMVNAQHMALVEVARDQDMLRARQAGHANAGATVAVEAPGSSSLNADTFDGGPFLL
RQQPPSSVQTEPAMALPYHMEPSPPQPSSGHSHDEVSQQQQHHHHHRHHHTDGSDEGSGG
AAPPG
>BGIOSGA018046
MAASSSASSLPLSSGSVITVSSSPAVGASSGGGGGGTGSPCAACKFLRRKCQPDCVFAPY
FPPDNPQKFVHVHRVFGASNVTKLLNELHPYQREDAVNSLAYEADMRLRDPVYGCVGVIS
VLQHQLRQLQQDLSRARFELSKYQAAVAVSSSNGQAAAAAAMADHFIGSAVQPNCTQNFI
SGGGVAAAAIGVGGGAGGGFVNDHHQFSAVQMLARSYDGESAVARLGGAVNVSGGGGYEF
GYSSAMGGAGGPMSGLGPLGGGTFLKPGTAGGGDRPTAAQ 
>BGIOSGA004955-OsLBD1-9(OsAS2)
MASSSASSVPAPSGSVITIASASASAAANTAACGTGSPCAACKFLRRKCQPDCVFAPYFP
PDNPQKFVHVHRVFGASNVTKLLNELHPYQREDAVNSLAYEADMRLRDPVYGCVAIISIL
QRNLRQLQQDLARAKFELSKYQQAAAAAAAASASTGTNNGPHSMAEFIGNAVPNGAQSFI
NVGHSAALASVGGAAACFGQEQQFSAVHMLSRSYEGEPIARLGGNGGYEFGYSTSMAGGG
HMSGLGALGGAPFLKSGIAGSDERQGAGQ    
>BGIOSGA018244
MGGGSPCASCKLLRRRCTKDCIFAPFFPADDPHKFAIVHKVFGASNVSKMLQELPAQQRG
DAVSSLVYEANARMRDPVYGCVGAISFLQNQVSQLQMQLAVAQAEILCIQMQHRDDGAAH
QLDAAADHHPLLDQQQQQQMVVDAADAAASFLVQNGGGGGGPAAQLISGYGSPAAGGGGG
HGVVHYAAAQEHLKRESLWT 
>BGIOSGA013249
MRDVVVAVGGGTKAASRQQGQGGVTLAAAAAGSGSGSAASPCAACKLLRRRCAAGCVFAP
YFPPGEPHKFANVHKVFGASNVSKLLQEIPVQHRGDAVSSLVYEANARVRDPIYGCVGAI
SSLQQQVEALQAQLALAQAEMVRLRMSNDYIGRRLRARGCGGGGGGGGGSTTTTTGSPSS
MSSPAKTAEPEPLCKPTPELDMVVDQPDFGFWSY  
>BGIOSGA034653-OsLBD12-1(OsLBD11-1)
MAGSGSGTPCASCKLLRRRCTSECVFAPYFPAEEAQRFAMVHRVFGASNVSKMLLDVPPP
QRPDAVSSLVYEANARMRDPVYGCVAAISFLQNQVSQLQMQLALAHAETAALQLQLQQQH
QDQDDHHHQQCILENAAAHHQLMLQEAFLKKESMWT  
>BGIOSGA036857
MAGSGSGSGTPCASCKLLRRRCTSECVFAPYFPAEEAQRFAMVHRVFGASNVSKMLLDVP
PPQRPDAVSSLVYEANARMRDPVYGCVAAISFLQNQVSQLQMQLALAHAETAALQLQLQQ
QHQDQDDHHHQQCILENAAAHHQLMLQEAFLKKESMWT 
>BGIOSGA004719
MSTERERLDEIGKKIKREPDTAGVVVAAVAGTGTGTATPIEHRVPHRLGLGGAVNTVTPC
AACKLLRRRCAQECPFAPYFSPHEPHKFAAVHKVFGASNVSKMLLEVGEAERADAASSLV
YEANLRLRDPVYGCMGAISMLQQQVNALEAELEAVRAEIFKRRYRQAGAATGLMDDVQVH
ITAGFAAPPPPPSMHARDVVSVADAGGQGQELAGAPVISSASPPVYPAGQPSTSTTDYSS
LNTSEHAAYFG
>BGIOSGA018747
MMARRSCSMPAAGAGPGSAAAAVNTITPCAACKLLRRRCAQECPFSPYFSPLEPHKFASV
HKVFGASNVSKMLLEVHESQRGDAANSLVYEANLRLRDPVYGCMGAILTLQQQVQALEAE
LAAVRADIVRHKYRLPSATAVLPSSHASHLLAAAAAARQLPVAGTMGVVTTATLPASASS
SSTTAVYAAASSSTDYSSITNENVPYFS
>BGIOSGA038947
MDHAGNTVANVTVAQQPHYGRSVSPPSRVSSCSPPPPPVGTASLLVGNTSSSSSPTTTVV
LSPCAACKVLRRRCADGCVLAPYFPPTEPTKFTTAHRVFGASNIIKLLQELPESARADAV
SSMVYEAEARLRDPVYGCAGAVCRLQKEANELKVQLARAQADLLNARAQHDNLVALVCVE
LAHRRRDDDQQLEYQAPAPPLPHPAEYCSGGAGFGATVYQPFYDSDLDSAAWGEPQLWT 
>BGIOSGA010952
MDHAGNTVANVTVAQQPHYGRSVSPPSRVSSCSPPPPPVGTASLLVGNTSSSTTTVVLSP
CAACKVLRRRCADGCVLAPYFPPTEPTKFTTAHRVFGASNIIKLLQELPESARADAVSSM
VYEAEARLRDPVYGCAGAVCRLQKEANELKVQLARAQADLLNARAQHDNLVALVCVELAH
RRRDDDQQLEYQAPAPPLPHPAEYCSGGAGFGATVYQPFYDSDLDSAAWGEPQLWT
>BGIOSGA029005
MPTEGEEREDGSGAGCGVLKHLPNTPTPTLPSPGALPPVNSCTRASCKICPAAGSTLVIV
VFVVIVVESASAELWCTWYMRSKDSAVSSPNPAKIFGDPAPKISRTMQDPEEEDDDQQQQ
HPAARRCAACRYLRRRCADDCVLAPFFPASRPHRYACVHRVFGASNVARLLQSLPMAERG
NAANTMAMEAYWRVQDPVYGCTGIINRLQEEIRAVQCELARTQAHLAIDVASSQQPPPPP
PPPPLPSPPPPQQQQQQQEEQSPPPLLDPADEFLNLDGL 
>BGIOSGA002306-70%-OsRAMOSA2(OsRA2)
MASSSSTSNSAISSVVASAVATTTPGAGSPCAACKFLRRKCLPGCVFAPYFPPEEPQKFA
NVHKVFGASNVTKLLNELLPHQREDARQVHRLQKELDTAHAELLRYACGEVGIPTALPVT
AAPRLAAAMPAPGQLAAAVSAGMYGGGRRLGVIDGGGIAPPSPHTAGCYYARNNNNAGRI
GADVAPVLPYASVANWTVNAISTTTTNSGSESIGMDHKEGGDSSM 
>BGIOSGA013705-OsLBD3-7
MSPGEEDVEASSDSGGSATRRCAACKFLRRRCSRDCVLAPHFPASDPHRYACVQRVFGAG
NTARMLQQLPVQERGRAADSMAAEAYRRVQDPVYGCAGVINRLQDQIRAAQCELAWTHAQ
IAMHSAAAAHARTTLPPGQRDGGGGGAPSTQQATTSAAWQLEDFASEFSFP 
>BGIOSGA028630
MTSTTTTNTTTTTTNNNNNPVSTTTTTTASHQRQSLPVAARPPHSSGSGSGSGGSHRGAS
GGGSGGGGGGGGGGGGGGGGTNQACAACKYQRRKCNPDCPMAPYFPADQQRRFLNAHRLF
GVSNILKTLRHLKPELCDDAMRTLIYQAEMRAHDPVGGCCRVICDLERQLELDTAELNTV
LHHLAMCRQAAAAGASGSVAATLPAGVLDDACADLDVTSSNQPLLLSAEHEVVDALYANQ
EADAAILHADGHHNQDESQREHHHGQPQQLYDYFYYDSTAGDDVSSKPNLDINVDGMQHF
DFDTNYDAEHKVELTSDHQMPVGVDEHNQIDDKGFEIKSGPSLVDVFDLRQEEEQVQTVD
VNTDIEVKEMVDMNADIDVKTMVDENSNIDIIKTMVDVNADIVDVVKTVVDVNGDIGVKE
ELPELENGKIIAGDATQMAESSHCILGLGVSSF
>BGIOSGA003804
MGDEEAGPSSSGHSSPTSNTSTTPPPQPPPPPPPPPHPQACAACKHQRRRCTPECRLARY
FPANQPARFRNAHRLFGIKNILRVMASASEELRDDAMKSVVYESDAWVIDPVGGAAGIVK
GLSQELARLKAELDAVKGLIELHRRAAAQQQQQPPVAVASNGGFLPSPPPPPQGQQQLLF
LPPPPPTMMLQDGHCDDETVEDDYLVDPPAVDAAAATSTAPERHGDGHAPTANVKEEGNV
DHTSSMSFRDR 
>BGIOSGA032254
MSSSVVVSASGSGSGGGGGGGGGGAGGGGGGGPCGACKFLRRKCVQGCIFAPYFDSEAGA
AHFAAVHKVFGASNVSKLLQQIPAHRRLDAVVTICYEAQARLRDPVYGCVAHIFHLQHQV
AGLQSELNYLQGHLSTMELPSPPPYVAGPTLAPPQPQPLMPMTAAANFNFSDLPSSSAAN
IPVTADLSTLFDPLPAAQPQWGLYQQQQHHQQQLHHHPYDRMGDGSSSSRGGDEDGSDGG
DLQALARELLDRHGRSSSSSKLEPPPHTQ 
>BGIOSGA011866
MASSGVGGVPGSPCGACKFLRRKCAAECVFAPYFCAEDGAAQFAAIHKVFGASNAAKLLQ
QVAPGDRSEVAATVTYEAQARLRDPVYGCVAHIFALQQQLATLQVQVAQAKTQVAQTLAA
AGMLTAGNPLLQHQQQQQQQAWQIEHESTMTSTQSSGCYSAPRSDGSTSLQDMYCFGEQE
EGSYSR
>BGIOSGA011118
MSSGGGASSALGGGGGGGGGSGGGGGGPSGGGGGGGGPCGACKFLRRKCVSGCIFAPYFD
SEQGAAHFAAVHKVFGASNVSKLLLQIPAHKRPDAVVTICYEAQARLRDPVYGCVAHIFA
LQQQVVNLQAELTYLQAHLATLELPSPPPLMPAPPQMPMPAPFSISDLPSSTSVPTTVDL
SALFDPPPQPQWASPLQQQQHHHHQHHHHQQQQHQLRQPSYATLARAPSGMTAAAESSGG
GGGGGGGDLQALARELLDRHRSAVKLEQPPPPHSRS
>BGIOSGA000185-80%
MGSGSPCASCKLLRRRCTKDCIFAPFFPADDPHKFAIVHKVFGAINELPAQQQGDAVSSL
VYEANDRIRDPVYGCVGPGPSPSCRTRTTQRKILGYATGCHLPSLPVPRSVGPCSGFPSI
VGSEGVLREGGAGMGEEEDPDWLRAFQPPTTSTVMLSSDSYDSPENSPTRTTPSGEEQKG
ENKASSDHVGDGDVASPNKGKKATPTRRKTPTSQEDAFGKDEKPTMESNQDKPAKRSTPK
KLVKFPSSSNASKVTGPKAGPDQIDDTLEHREEGVAEVDMQDKLTEHSVSQRLPLIIPDK
VQRSKALIECDGDSIDLSGDVGAVGRIVISNSPNGNQDLLLDLKGTIYKSTIVPSRTFCV
VSVGQTEAKIESIMNDFIQLEPQSNLFEAETMVEGTLDGFTFDSDEEGDKLPEPHASQND
QNNEDGDQPKAKTKRKAEKPAGKGQKKAKVAGKATKKVTRKTQTTKRTKKAKK 
>BGIOSGA030605
MTASSSTTNSSSSVSTADTSSSNPPPQHALHRQHIARSSASSGGGGAAAPLPPRAPPRVG
VGGGGGGGGGVGQSQACAACKYQRRKCNADCPLARYFPADEQRRFLNAHHLFGVSKIQKT
LRDTPPELHADAMQALTFEANARASDPVGGAARVVVELCRQYEMLHTELAAVQHHLKLCR
QQHAAAAAAAANDQLVANVDPLADPAAEMLFAGAVVPNQNDDAMVDAFYADQQTAGDGDQ
EQYLVKDEALAAQPPPQQPYEYLNYGTAGDEGSSHAWYTGNGGDADASPPMGLSDQLQQC
QIGAAPPFDVKPELPATMEHGGSVFVEQPEQKILPAAGSSSSAAAHCQLELGCSSNAWKV
GTHVIN  
>BGIOSGA005344-OsDH1
MAGATAAGAAAAAAGTGAGSPCGACKFLRRRCVPECVFAPYFSSEQGAARFAAIHKVFGA
SNASKLLSHLPVADRCEAVVTITYEAQARLRDPVYGCVAQIFALQQQVAILQAQLMQARA
QLACGIQSSSHSPVSWPDSGSISALLRQDMARRPPGGALDDCFGGGGALLPELMAAGFKD
DVAAVQMQQHCSKAVDAGELQYLAQAMMRSTSNYSQ  
>BGIOSGA000736
MHAAQPPGSSKRRGAVERPASGAGLQAEEASSAGPGAPCGACKFLRRRCVPGCVFAPHFS
GCGGSGVGAGVGGRGRERGAAEFAAVHRVFGASNVAKLLSRVPAALRRDAARTVCYEAQA
RIADPVYGSVGTILALQHQVSLLQGQLSVLESQLFNLRVALASAHPDTPPQHFVVLQPAH
SAASTPNQVVVNYDDPPHAVDLMDAEPAALRGLESLQLSQPLQREEDEGHRDMNLFSDSV
GQRQL
>BGIOSGA011445-Crownrootless1(crl1)��OsARL1
MTGFGSPCGACKFLRRKCVRGCVFAPYFCHEQGAAHFAAIHKVFGASNVSKLLAHLPLAD
RPEAAVTISYEAQARLRDPIYGCVAHIFALQQQVMTLQAQLASLKAAAAQGIHHQDVGAT
TKGGYMSAAATAADDQLGYGGYDQWCGSNGGGAPAASQPGAYSSNGGAGHGHDSITALLA
AGSDYMQHSLYHAFEHSEGAGAVDDGHAAAAAFEAAAESSSCGMAASFAADESVWRSSSS
GYQDCEDLQSVAYAYLNRS 
>BGIOSGA026473
MTGLGSPCGACKFLRRKCVKGCVFAPYFCHEQGAAHFAAIHKVFGASNASKILMHLPVSD
RCEAAVTMSYEAQARLRDPIYGCVAHIFSLQQQVVSLQAQLESLKAQATQGYGDGCSISS
PQNDSCGNMLTSIVQDEQQFVGPTMASNSSVKNENHSYIANGHLAPMSAQSSQGFEAELC
MAEYSNTNPCCSVQGNWYHDMEDLQSVAFAYLNQA 
>BGIOSGA001371
MADPSRSTSSGAAKKPSPRNPRCAACKFLRRACSPEECRLAPHFPASQPERLQSVERVFG
MRKVLELAHKAGPEYLDDILSSIVYEAEAWGRDPVWGPTGVVGALELEIGTARADLAVLQ
GQDQDQPPAVATLPEPELPRPPADDGAG 
>BGIOSGA001373 
MADPSRSTSSGAAKKPSPRNPRCAACKFLRRACSPEECRLAPHFPASQPERLQSVELVFG
MRKVLELAHKAGPEYLDDILSSIVYEAVTTSPPASTKAEAWGRDPVWGPTGVVGALELEI
GTARADLAVLQGQDQDQPPAVATLPKPELVVHPPTMAQDESKPSSTTSSSSGTTTTTTKK
NKPRCAACRYLSRSCWPECLLAPYFPAGQPPAQFGNVHRLFRLNNVLRMMEETRREERDD
LMAAIVYEADAWARDPRYGVAGVVRSLTNELARVRLDEIAFHLLGTDETYDGYKEEDALA
VDPVSGAQAGIGVLGGSGADLQENTGILLGADEPGPGELAVDPIKDVFDIDRLLAVDDDL
SSGTQP 
>BGIOSGA003124
MTGGGSGGAGACAVCKHQRRKCEPNCELAAYFPANRMNDFRALHLVFGVANLTKLIKANA
TEAARRRAAETLTWEARWRERDPSEGCYREVSCLRRDNAALRAENAALRRQADQCACCAG
AAGVRHASSPTTLQHQLLLVSAYNGATAARPGNVVPHNATVVPGGFVAAAGGVRGANGNG
AMSSVRPPPHHVQAPATQTVTGFVAHAQDDRYRAVSVCPPAANAAAVPRSGAAVRGQGDY
RDKISDAAR
>BGIOSGA026049-OsLBD38
MSCNGCRVLRKGCSEGCVLRPCLQWIDGAEAQGHATVFVAKFFGRAGLMSFLTAVPEPQR
AAVFQSLLYEAAGRTINPVGGAVGLLSGGSWHLCQAAVDTVLRGGGIQPLPDQVDAAAAG
GRDVFASTARRAMGGCSTFSTAKRSTTTTTTKNPGTPHDAAAAAPQPEPSCDLGLWLSPG
SPPAPGDRRSGGRRADTPSMNSEGSVTTCGVVGGGEREPELLNLFV
>BGIOSGA010454-OsLBD37
MSCNGCRVLRKGCSDGCVLRPCLQWIDAADAQGHATVFVAKFFGRAGLLSFISAVPEAQR
PALFQSLLYEAAGRTINPVHGAVGLLWTGNWPLCQAAVETVLRGGAIGPLPELGGACGGA
GGDLYGAAKRNGGWSTFSTAKRVRKAEVPEAPSCDLGLCLSPCSPPAVGERKPALRPGTP
SMSSDESGTTTGGERDPVLLNLFV
>BGIOSGA003810
MADPPPPHHPPCAACAHQGRPSCPAGCPLAPYFPADRPERFEYANLLFGVDGILRRLEAA
GPDTVTRRATMASIVFVSDARAADPVHGAYGVIRNLQQELASVKAEIAAIRQKQQQAQQP
PPALEDGPTN
>BGIOSGA003805
MAQPWRPFVADISPVAVADDDDPPAACAACAHLGRACPTGCPLARCFPAAGDQPADGRLF
RNAFRLFGVGNVVGFLLAAGGDPGKRRDAAVSVAYEADARADDPVRGAHGVVMDLERELD
CLKAELATAQSALARHRQYAQPPPPPPPPPPDALDRARALNYFCHGCCGDVDGAA 
>BGIOSGA002703
MRMSCNGCRVLRKGCSDNCAIRPCLQWIRSPDAQANATVFLAKFYGRAGLINLITAGPEH
VRPAIFRSLLYEACGRMLNPVYGSVGLLWSGNWQLCQSAVESVLRGMPIAQPPPSATAVP
PLPTCDIRHVGARRGDVHGAAAGPVADLHRLDISSRAKFKRPGGGAAAAHRSDHAAFELV
FSKPAAAMAVDVIRQAQPLNWAPGALSHESASHDAAPPESEGHSNDTADTVDGSHVSQSE
PEPRATSAATEVHDAGLDLTLGLPPPPPPPVQKTEPADSDGGSQQQHDHRKEKPVELGLA
ISTSIAAQ
>BGIOSGA001368
MADPTPPPPCAACAHQGRPSCPAGCPLAPYFPADRPERFEYANLLYGVDGILRRLEAAGP
DPGTRRATMASIVFVSDARAADPVHGAYGVIRNLQQELASVKAEIAAIRQKQQQAQPPPP
PEDGH
>BGIOSGA001546
MRMSCNGCRVLRKGCSEGCTIRPCLQWIKTPEAQANATVFLAKFYGRAGLLNLLAAGPDH
LRPAVFRSLLYEACGRIVNPIYGSVGLLWSGQWQACQAAVEAVLKGDPVVQVSSEAAAAA
QATPPLRAYDIRHVAKDAEADAAANLLRVARGGRTRFKRASSSSNSKHGAKLAGAAAAKR
AASPSSSSPTHETEPXXXXXXXXXXXXXXXXXXSSSSVGLGSVPSCLHPVCPQPPRQEIG
HTY 
>BGIOSGA003807-80%
MRHLQGAEDGVLAGVPTHVILHGDEKVRPLNAQRLFGTRNIRRFVQATLPEKRDDLMSSI
KYEAQVWARNPQSGATGVMWHLERKVERELAKLSKLRQKLEMCKNLAAKKSIPEAKGVGV
RQVTSKEQEHERQYQACPTRISAWTLRLFVHRSACEIPISQTESRIACMQFFGRAFMAFV
GQIQEEAINHEAKDAHYDFFPLQAHLDGGSSARTSPDSPCNPHPLGGHYCRARTTCPAGL
VGLNDIDHGVRQVWADTRHGIAGGEHERVHAETFALAPQPHKQHRPAYHAAHFDNNVLLL
GTHAAIDFYEVDASATVVSAAATADATRWPLDDEMVEDDYLDDPPAIDAAAYVTWIRQRS
HVSVSDARTDTDTYPARIHRNNRITPAAVKQSALAQANGCTS 
>BGIOSGA010258
MSCNGCRVLRKGCSDACVLRPSIEWIDGAQPQANATVFVAKFFGRAGLVASLAAVPLHHR
PALFRSLLYEACGRTINPVSGAIGLMWTGNWDLCQAAADAVLRGDSLRALSAVPAAFTDR
DMAGLYGNVGAAAGTSSSSPDNDNSASAAPRRKRPRNNGAGAGVGQQQLPHAVAAVLQSC
ELDLCLTPVSPPAVQLVGGGGGGGGASDEHSTTTCEEASDGDGAGAPTLLNLFS  
