# Supplementary material for: Phylogeny and Functions of LOB Domain Proteins in Plants
Source: Int J Mol Sci. 2020 Mar 26;21(7):2278. doi: 10.3390/ijms21072278 (PMC7178066; doi:10.3390/ijms21072278)
Supplement: Supplementary file 1 [file ijms-21-02278-s001.zip › Additional file 4. LBD protein sequences/Physcomitrella patens.txt]

>Pp3c9_23930
MAGSGMSPCAACKLLRRRCTRDCVFAPYFPPDEPQKFANVHKVFGAANVNKMLQELPVEA
RGDAVSSMVYEADARVRDPVYGCVGAISSLQQQVAHLQTQLAVANAEIVCMRIHNTESSS
DCGTPHHMQGSYQQGLSPPLQPQSPELHHYHKPTAYYHRMDNSELAELLWT 
>Pp3c8_4430
MRYTSASAVRARNLGAQDYSGRRNARGYHSSMSSGAPCGACKFLRRKCVRGCIFAPYFSA
EQGAAKFAAVHKVFGASNVAKLLLHIPAPRRNDAVLTISYEAQARLSDPVYGCVATIFAL
QQQVASLQAELTMMQTQLTDRNTHLLQQQRMTMAFGAQGTQAVEFLQPQHLADHSQLSST
SGLSMGIPGGSSTGPYTRVKAEDSYLHGMQTHLYDVGMPATSMEPTIMSTEHSLLESMQR
FRSGGMAEQSDEGELQALTSLFRRK 
>Pp3c7_9340
MRGGLSNFESVTTGLVRSRSSWGGSSSTFGEGSGRYATSMSSGAPCGACKFLRRKCVRGC
IFAPYFGAEQGAARFAAVHKIFGASNVAKLLLHIPVPRRCDAVLTISYEAQARLSDPVYG
CVATIFALQQQVASLQAELAMVQAQLVNRQAVVHQIHQHQQQHHQHHHHLQQQHEQISTM
SPGHVPSSAYMQQHEHSQLSPSDISMSIPSGSGSVKEEGNSFLGMQHYGDLGLGSSSLEP
MSGNQHSLLENIHKPRGGGENIEQTDHEGDLQALALLLRRK
>Pp3c4_9600
MRVGCLIIATFSGFTCFEKHIVSRLASPGSTTLRKLVGGERVTSAVTGWGLGTNVDLEDR
RKRHPEGSDELLLSGQDLEIWNPEAIRGALESWSGKDKDQLDNWGHQLAERNNPSGSKTQ
NLDTSGKEPGATDSTSAGCTEQECGGALDNATRTSSPVTTARTGGGTNPNHSARRKGAGV
GYSSSMNNGAPCGACKFLRRKCVRGCIFAPYFSAEQGASKFAAVHKVFGASNVAKLLVHI
PTPHRSDAVLTISYEAQARLSDPVYGCVATIFALQQQVSSLQAELAMVQAQLADRQAHLQ
QTHHQQRIVFNQPPPEYMQQHHLVDQAHVSSSPGLSMGMPGRSSAADTYSNSRVKEEVGY
RLQGMQQAAHHYFGMPSSSMEPTSAAQSLLSSLQKTRSVSMEDQPDEGELQALASLLRRK
>Pp3c3_27900
MLVQDSHANVSRELMLDQVKHEVFAYRYISPNLPLLSSCFSSIPSEGEGEGWDLRSGDLA
EKGKRPASQQSDEALRDRQELETWNREASREHLVSWTGSITPRDKDLDQGWKDKDQLENW
GQHSGERNPGVSEGLSAHNLDSGREQGVTDSAAPGSTERECAGGLDNAARSASAAARART
LGAQDYSGRRNTSGYNSSMSSGAPCGACKFLRRKCVRGCIFAPYFSAEQGAAKFAAVHKV
FGASNVAKLLLHIPAPRRGDAVLTISYEAQARLSDPVYGCVATIFALQQQVASLQAELAM
VQTQLADRNTHLQQQHHQQQRMTMAFGASASQAAEYIQHQHLADHSQLSPTSGLSMGMPG
GSSAGPYSRVKEEGSYLHGMQAHHYDIGMPTTSMEPASMSTEQSLLESLQRSRSGGMGDQ
PDEGELQALASLFRRK 
>Pp3c23_14630
MLSSQGQGSTPCAACKLLRRRCAQECPFSPYFSPHEPQKFACVHKIFGASNVSKMLMEVP
ENQRADAASSLVYEANARIRDPVYGCMGAISALQQQAQALQAELSAVRQEITRYRQHDSS
PTDSAPATTTTSASALVSGYQKQVRERGSTSDTQSSKPSTSEVYTTVQSPSSTVATSESN
DAPYWSSIS
>Pp3c22_5950
MKRGMASSSSFPCAACKFLRRKCTEECVFAPYFPPDQPHKFANVHKIFGASNITKLLNEL
PTHRREDAVNSLAYESDARVKDPVYGCVGAISVLQRQVAQLQTELSIAHSDLARYTGGAS
SSLGIGTGLLPGQVYREHMLTREQLMDLARGDPSHLSREHLMELARAGVNSYEALQALGL
SGALGPLGPFPSSSRLVGESANRSGGGGGGGSGASGSTIGGQIPSPQWTRGGKSYVLACA
MSSTLNNSASIF
>Pp3c22_16800
MASSSSSPCAACKFLRRKCTAECVFAPYFPPDQPHKFANVHKIFGASNITKLLNELPTHQ
REDAVNSLAYEADARVKDPVYGCVGAISVLQRQVAQLQNDLAIAHSDLARYAGAGMVVPS
VGQGGASSSLGIGISLSQGQANREHMLTREQLMDLARGDPSHLSREHLMELARAGGDLEA
KAETGAEAEVEVGAEAELVPAILADKSLHHDGLEPGVVLRERESYEFGRSVSQISPTTLM
LGTLDDSKGSNVKVNFSLRVLGVSSHDSVKC
>Pp3c20_6540
MLVHSRAQHGERKVKSPTTESRKKMLNSQGQGSTPCAACKLLRRRCAQECPFSPYFSPQE
PQKFACVHKIFGASNVSKMLMEVPENQRADAASSLVYEANARIRDPVYGCMGAISALQQQ
AQALQAELNAVRMEINRYRQHENSPTNGTLTTTASATALVSGYQELVQDRGRASDTRSSK
PSTTDVHTTVHSPSSTVATSESKDRTYWSPIT 
>Pp3c19_19610
MRVVVQERIDGFRDALSTTMKRGMASSSSSPCAACKFLRRKCTSECVFAPYFPPDQPHKF
ANVHKIFGASNITKLLNELPMHQREDAVNSLAYEADARVKDPVYGCVGAISVLQRQVAQL
QNELAIAHSDLARYASAGMVVPSVGQGGASSSLGVGMNLSRGQPNREQMLTREQLMDLAR
DPSHLSREHLMELARGGGGSYETLQALGLSGALGPLGPFPSNPRPGGESGNRSGGEGGNG
GGGGRGGGGGGGASGSNTGGQVTSP
>Pp3c15_22780
MAGSGMSPCAACKLLRRRCTRDCVFAPYFPPDEPQKFANVHKVFGAANVNKMLQELPVEA
RGDAVSSMVYEADARVRDPVYGCVGAISSLQQQVAHLQTQLAVANAEIVCMRMHNTESSR
DSDNSRHIQGSYQQGLSPPLQPQSPELQNYYKPTAHYHRTDNMELAELLWT 
>Pp3c12_13020
MSTGAPCGACKFLRRKCVRGCIFAPYFGAEQGAAKFAAVHKVFGASNVAKLLLHIPTPRR
CDAVLTISYEAQARLSDPVYGCVATIFSLQQQVASLQAELAMVQAQLADRHAHLQQTHHQ
QRMVFNQPPPEYMQQHQHLGVQTHLSPTSGLSMGMSGGTGAVGPYSSRVKEEGSYQLHGM
QHAAHHYDIGMASNSLEPMSTEQSLLESMQKSRSGGLGGQPDEGELQALASLIRRK 
>Pp3c11_11230
MSSGAPCGACKFLRRKCVRGCIFAPYFGAEQGAARFAAVHKIFGASNVAKLLLHIPVSRR
CDAVLTISYEAQARLSDPVYGCVATIFALQQQVASLQAELAMVQAQLVNRQAVAHQIHQH
QQQHHQHHHHLQQHEQIGTISPGHVVPSSAYMQQQEHAQMSPSDISMSMPSGSGSHGPGS
YNSRVKEEGNSFLGMQHYADLGMGSSSLEPMPENQHSLLSNLHKARGSGENMEQTDHEGE
LQALASLLRRK 
>Pp3c8_21660
MTGSGSTNTACAACKYQRRKCTSDCPLSPYFPPDQPKRFQNVHKLFGVSNILRILKHVDP
SKREDTVKSIAYEADTREKDPVHGCLGVITILQNQVSKLKDELAVVREQLYLLQQQHNFN
QQAQVQQIVGSLGGNTSVVNVSSGQETNVLIQQLQEYNGMNHLSSDFAKSNLLSISCFES
DQYLRNDKYDIKSASSSRFDVGRVTQVASMNSKHLSHSSGPLGGFKQVHQRGFSSAAVRA
TGIWWASEGISGASVRTTPWC 
>Pp3c8_14580
MTGSSGSTNTACAACKYQRRKCSADCPLSPYFPPDQPKRFANVHKLFGVSNILRILKHVD
PSKREDTVKSIAYEADTREKDPVHGCLGVITVLQNQVSKLKEELNIAREQLFLMEQQQQQ
AVAAAGQLHSFHGQPGLPSGSAFDDDESQFLRHHIGFQDVHRFDSKFDQKLNNLPMDYRY
GADDASSMICQMKVDHAEQLRRAGSYFGMDPSYDESPVSHHQMHMQAALEQDPSYALRSS
PNNSLSGFGIAADGDMKRANYFITSGQCQVSDHDLQRAGVYLTLTNQHCRD 
>Pp3c4_18330
MQRLKSLEDSSKMTAPPKISTSGERSIVTGGVGPSSSEPLPGTNTACAACKYQRRKCATD
CPLAPYFPPDQPKRFLNVHRLFGVSSILRILRQVDPDKREDTVKSIVYEADTREKDPVHG
CLGVIHLLQNQVNKLKDELVVAREQLFLLEQQHSTSILQQNYGHSHGGGQQNYHYHHTQP
QYHASTTHQSGNFHDPAPVQIMTYQDSRASHAAYHDHARYLAVSDSALHDMLGQQITKME
STDPYSSSLSSMRYGSDSGPGSLHVHEHQQNQQNLGEQQHQGGGSSYTVAGDLERRIFYN
PLVDTHAGRHVDPLRSVAAMQGLDTLNPHQVSDHELRNAGVHLSLTNQYSI
>Pp3c23_7470
MSGSSGSSGTNAACAACKYQRRKCSPDCPLSPYFPPDQPKRFQNVHKLFGVSNILRILKH
VDPSKREDTVKSIIYEADTREKDPVHGCLGVTTILQNQVSKLKDELAVAREQMYLLQQQH
TFNQQARMEQIVGSLGASSSVVDVSSGQEANVLMHHSQQYSDMNQLNSDFTKSNPLSVSS
FEPDQYLRNDGFDQIKLSSASTSTFDVSRYIRGESLVQQSALLGQVKLDEGSVQYRAPIY
GMADVGSSFISTPSDDNLTQHVDCAFNTPDPYAMAIRRRGSGFLNLTATSEAELKRSTGS
HGGVPEHELRRAGVYLTLTNN
>Pp3c20_9330
MTGSSSSGGTNTACAACKYQRRRCTPDCPLSPYFPPDQPKRFQNVHKLFGVSNILRILKH
VDPSKREDTVKSIAYEADTREKDPVHGCLGVITILQNQVSKLKDELAVAREQLYLLQQHH
NFNQQAQIQQIVGSLGGNTTVVNVSSGHDNNVLMHQLQQFNELNQLSSDFVKSNPLPGSS
FEPDQYLRNDGFEQLKPGSALTTRFDVGRYIPGESLVQQSVLLGQVKLKEQSEQQRGHYG
IAGAGSSFIPTPCGDHNLLQDVDRAFGTPDQYAMAIRRRGSNLLNLTVASEAELRRATGG
HHGVPKHELRSAVVYLTLTNN
>Pp3c20_7710
MGVQQKASSSNTTNTACAACKYQRRKCTPDCPLSPYFPPDQPKRFANVHRLFGVSSILRL
LKHVDPSKRDDTVKSITYEADTREKDPVHGCLGVITMLQNQVSKLKEELNIARQQLLMME
QQQAMAVAGQQLQSFQSPHGLLVESGYEDYDSQLLRYHIGGHEVDKFDQKLNILPLDYRY
GGEDTHLMNLTKADQAEQHRRTGACFGIDPESHRQTHSQATHDQSSRSSTSISPAGYGII
PDADIKGANYLLSSGQCHVLDHELRRAGVYLSLTN 
>Pp3c20_10200
MLSKMGSGMSPCAACKLLRRRCARDCVFAPYFPPDEPQKFANVHKVFGAANVNKMLHDLP
VHQRGDAVSSMVYEADARVRDPVYGCVGAISSLQQRIAFLQNQLAVANAEILCMRMQQAA
NNAPTLKVEPQATPPSQPPEMSSPLQPQSPELQHHHKPCTNASESGEAVWT 
>Pp3c19_19400
MASSSSSPCAACKFLRRKCTSECVFAPYFPPDQPHKFANVHKIFGASNVTKLLNELPTHQ
REDAVNSLAYEADARVKDPVYGCVGAISVLQRQVAQLQNDLASAHSDLARYAAAGMVVPS
VDQGVSSSLGLRTSLSQGHASREQMLTREQLMDLARADPSHLSREHLMELARVGGGSYET
LQALGLSGALGPLRASASNFRPGGEGRNRSGSGTGGGVSGSNAGGQIASP 
>Pp3c12_5931
MQRLKSLEDFSKMTAPPKISPPGERSIVTGGAGPSSSGPSAGANAACAACKYQRRKCATD
CPLAPYFPPDQPKRFLNVHRLFGVSSILRILRQVDPEKREDTVKSIVYEADTREKDPVHG
CLGVIRLLQNQVNKLKDEVVVAREQLYLMEQQHTSSILQQNYGHQHAGGQADYHHYHLQP
QYRASTSHQGGSFHDPAHGQNLTYQDSRSSHGAYSDHARYLVDSDSDLHGNSMLGQQIIK
VESTDPYNRSSMGGGIRYGSDSGLGSLLMHEHQNRQNLADQHQQGGPSYAVAGDLERRPF
YNPLIDTHVGRHVDSLRSMAALQGLDPLNPPQVSDHELRNAGVHLSLTNKYSI 
>Pp3c12_5930
MQRLKSLEDFSKMTAPPKISPPGERSIVTGGAGPSSSGPSAGANAACAACKYQRRKCATD
CPLAPYFPPDQPKRFLNVHRLFGVSSILRILRQVDPEKREDTVKSIVYEADTREKDPVHG
CLGVIRLLQNQVNKLKDEVVVAREQLYLMEQQHTSSILQQNYGHQHAGGQADYHHYHLQP
QYRASTSHQGGSFHDPAHGQNLTYQDSRSSHGAYSDHAR
>Pp3c24_6560
MTGSTGNTNTACAACKFQRRKCSADCPLSPYFPPDQPKRFANVHKLFGVSNILRILKFVD
PSKREDTVKSIAYEADTREKDPVHGCLGVITVLQNQVSKLKEELNMAGEQLFLVEQQQAV
ASAGQQLQSFHGHPGLSRSSVSEDEESQFLRHQISFHDDHKFDTKFNQKSNILPLNYRYG
ADDASSVISLLNVDHVEQLRRAGSYFGMDPSYDESPVSHHQMHMQAVLEQDHFHALRSSP
PDGLSAYGIAPEGVMRRTNYLVTSGQCKVSDHDLQRAGVYLTLTNQH 
>Pp3c9_22290
MSCDGCRVLRKGCSDTCILRHCLQWIESADAQGHATVFVAKFFGRAGLMGFISAVHETER
PALFQSLLYEACGRTVNPVFGAVGLLSGGNWQACQTAVETVLKGGTLRPPSTTSLSSCLP
ANQSSNKVLFPAFNAFPKFTTPLPVRGDDDAQGASTPPSRSVTEPVPERENNGLGVASSL
PRSRDLEKYVDGGLDAAMKGWHEESVRRQNVNQMLSWPSGINYSRDIKNHTPKDLYERRM
FKPKELGFLDLYGTHAVCPSPRRVKARVDFSLVNPSGLQEAAREHLITTPRADQLELDLT
LTVKGAKAGQIVGSKRVSSPSESVNSEGSVTTLDSTPRHHSRISAWTTKMDHVTPPFSKL
LPLLQ 
>Pp3c5_6300
MSCNGCRVLRKGCSDNCILRPCLQWIETSEAQGHATVFVAKFFGRAGLMGFISAVPENQR
SALFQSLLYEACGRTVNPVFGAVGLLWSGNWQICQAAVDTVLKGGTLRPSSPSSLPSYTS
ANLSFAAPCFPALAMPGNFATPAAGKVDDPIQITLSSNAPAENSLDQHTVSLGIGLPEDN
YAVSNERLISCHDKMNSGSWHSEAVVAQNMETNSTWRNDGQCDNWNPLHSAGEFQRDGLG
HKSNELKQRGTHMRGEYVTPRRVKGRVQASPEANFLSGERACEELPVPGNGAEQLELDLT
LKVKGVKGEKTVGNKRQSSPCDSVKSEGSVTSLDSSVHEPPKPCNWALEMSLMPPTFRTL
LPLMQ 
>Pp3c27_3280
MSCNGCRVLRKGCSETCILRPCLQWIENMEAKGYATVFVAKFFGRAGLMGFISAMPEHQL
MACGRTMNPMFVAVGLLWSGNWHVCQAAVNTVLKGGSLSLLSLSICLLENLSLSAPCFPA
IAKNGGLPFSSTVRVDGPTQMVFPLSLNASEDNPFGRHTISLGIGFPEAGGEESKERTRS
NFERITLDKSSTIRTKKVCTYKGCAWLPGESGPELKQYQWHLQPTVKCRMMNSQCLQMKP
SSSS
>Pp3c18_9980
MSCNGCRVLRKGCSEACILRPCLQWIDSADAQGHATVFVAKFFGRAGLMGFITAVPENQR
PALFQSLLYEACGRTVNPVFGAVGLLWAGNWQVCQAAVETVLKGGVLKAPSSCSPSFSTL
PQGPLHPSIPGTDTPAGSRGRDSLMPSVLISAKESTHDLCKPRAGIASTPGQFQMTNVYE
SKDHAAAAAAVKSTWDRKWDGNFQQNDLPKKQEQGAAKGNVKSNLIMWSEAVGSVAHKVG
EKRERDFSMGAHVLAPAPRRLKPCVVGEYGFPGGMAIKESLCDDQETVVGSTEHLDLGLT
LKVKDGKGGQITGLKRVYSPCDSVNSEGSVTSLDTTPPHVRPSFLSPMFGGDMGCKLLPL
LS
>Pp3c21_16050
MSCNGCRVLRKGCSESCILRPCLQWIDSADAQGHATVFVAKFFGRAGLMSFITAVPENQR
PALFQSLLYEACGRTVNPVFGAVGLLWAGNWQVCQAAVETVLKGGVLKAPSSCSLGFSAL
PQGLLHPSNPGKDTSVTSKGRDSLLPSLITSAKGNIPDLCKVRVGAGPILEQYQRTNGYE
SKDHDAAAVKSSWDRKWDINVQQQEWPKHQQLDTAKGNVKSHMVAWPEALGNIVHKVGEK
RDRDFSGAQVLVPAPRRLKPCLAIEYGMSMKECAVYDDQETVVGSTEHLDLGLTLKVKDG
KGGQITGFKTVYSPSDSVNSEGSVTSLDTTPRHVHHTSFSSPMSGGDMDRKLLLLL
>Pp3c14_2433-70%
MRQKLNSNDFMVSLALSLLLCGFNVDRSLVPSARARISIIIQPLHQFGTSDSKKRGGTLQ
VFGVANVTKMLHELPPPHREDCVNSLAYEADAGVQDPVYGCVGAISVLQQQGKTAEVVIT
THNYLAFCGALADTTGDSNLRDQDFVRPSPSPPAPPTLTPVLLFANLLLQSTSQLSYLGL
LKLLRTINLPTLIAPLLQLIHQMKNHPPSNNHSQPLLLGTPQGLLLQNSSGFLAVLLEHL
SLS
