# Supplementary material for: Phylogeny and Functions of LOB Domain Proteins in Plants
Source: Int J Mol Sci. 2020 Mar 26;21(7):2278. doi: 10.3390/ijms21072278 (PMC7178066; doi:10.3390/ijms21072278)
Supplement: Supplementary file 1 [file ijms-21-02278-s001.zip › Additional file 4. LBD protein sequences/Selaginella moellendorffii.txt]

>SELMODRAFT_59642-80%
MSNGAPCGACKFLRRKCVNNCIFAPHFNSEQGAARFAAVHKIFGASNVTKLLHHIPVAKR
SDAVLTISYEAQARLSDPVYGCVATIVALQHQV 
>SELMODRAFT_48892
SSPCAACKLLRRKCTRECVFAPYFSSSEPQKFAQVHKIFGASNVSKMLQELPVERRRDAV
ASIVYEANARIRDPVYGCLGAIFTLQQQIAQLRKQLSAAQSEMVLLKFQHQ  
>SELMODRAFT_59179
SSSPCAACKLLRRKCTRECVFAPYFSSSEPQKFAQVHKIFGASNVSKMLQELPVERRRDA
VASIVYEANARIRDPVYGCLGAIFTLQQQIAQLRKQLSAAQSEMVLLKFQHQHREP
>SELMODRAFT_68988
MASSSSSPCAACKFLRRKCTPECVFAPYFPPDQPHKFANVHKIFGASNITKLLNELPPHQ
REDAVNSLAYEADARVKDPVYGCVGAISMLQRQVARLQHELAIAQQDLARY
>SELMODRAFT_49085
SPCAACKLLRRRCAQDCIFAPYFPPDEPQKFAFVHKVFGASNVSKMLQDLPLHQRGDAVS
SMVYEANARVRDPVYGCVGAISALHQQIAQLQTQLAISQAENVCLRMQHS
>SELMODRAFT_49084
SPCAACKLLRRRCAQDCIFAPYFPPDEPQKFAFVHKVFGASNVSKMLQDLPLHQRGDAVG
SMVYEANARVRDPVYGCVGAISALHQQIAQLQTQLAISQAENVCLRMQHS  
>SELMODRAFT_48883
GAGGMSPCAACKLLRRRCAKDCIFAPFFPPDEPQKFAYVHKVFGASNVNKMLQDLPVYQR
ADAVNSMVYEANSRIRDPVYGCVGAISALQQQVAQLQAQLAVSQAEIVCMRMQHAST
>SELMODRAFT_58936
GAGGMSPCAACKLLRRRCAKDCIFAPFFPPDEPQKFAYVHKVFGASNVNKMLQDLPVYQR
ADAVNSMVYEANSRIRDPVYGCVGAISALQQQVAQLQAQLAVSQAEIVCMRMQHAST
>SELMODRAFT_37169
LNTITPCAACKLLRRRCAQECPFAPYFSPHEPQKFAAVHKVFGASNVSKMLSEVPEAQRS
DVANSLVYEANARIRDPVYGCTGTISALQQQAQSLQAEVNAMREQIMRYQVHENAVAAV
>SELMODRAFT_69267
SACAACRNLRRRCTPECLFAPYFPPDQPERFANVHKVFGVSNVSKMLNELPVCFREDCVN
TLAYEADMRVKDPIYGCVGVISVLQQRVACLQAQL
>SELMODRAFT_27657
AACKFQRRRCSPECVLAPYFPVENTACFMSCKRLFGVSNMVRILTEGVQPAQKDDTIKSL
ILEADARQRDPVYGSAGIITTLREEVAKLQEELVVAKEQLSFLVSQLHQ 
>SELMODRAFT_69623
CAACKFQRRRCSPECVLAPYFPVENTACFMSCKRLFGVSNMVRILTEGVQPAQKDDTIKS
LILEADARQRDPVYGSAGIITTLREEVAKLQEEL
>SELMODRAFT_111283-80%
TTSACTACRNLQWRCTPECLFAPYFLPDQPERFANVHNVFGVSNVRKMLNELLVYFHEDC
INTLAYEVDMRVKDPIYGCVSVISVLQKRAARTQNHKYLALATPCSSSMFSPGTR
>SELMODRAFT_12782-80%
TTSACTACQNLQWRCTPECLFAPYFLPDQPERFANVHNVFGVSNVRKMLNELLVYFHEDC
INTLAYEVDMRVKDPIYGCVSVISVLQKRAARTQNHKYLALATPCSSSMLSPGTR
>SELMODRAFT_111494-80%
TTSACTACRNLQWRCTPECLFAPYFLPDQPERFANVHNVFGVSNVRKMLNELLVYFHEDC
IDTLAYEVDMRVEDPIYGCVSVISVLQKRAARTQNHKYLALATPCSSSMLSPGTR
>SELMODRAFT_59650
CAACRFQRRRCSPACPLAKYFPASENQRFMNCKKLFGVSNMLRLLNQVLVKDRDETMQSL
MFEADVREQDPVHGCMGIICMLEQQLDKLRREL
>SELMODRAFT_69621
TSQACAACKFQRRKCPVDCPLAPYFPAEANQRFLSCKRLFGVSNMLRFLRDADPADKEET
MKSLIYEAEVRDKDPVHGCYGIISQLTERVRGLQRELELTRS 
>SELMODRAFT_59324
MASSSSSPCAACKFLRRKCTPECVFAPYFPPDQPHKFANVHKIFGASNITKLLNELPPHQ
REDAVNSLAYEADARVKDPVYGCVGAISMLQRQVARLQHELAIAQQDLARY 
>SELMODRAFT_105005
RMSCNGCRVLRKGCSDSCILRPCLQWIEGPEAQGHATVFVAKFFGRAGLMNFISAVPENQ
RPALFQSLLYEACGRTVNPVFGAVGLLWSGSWHVCQAAVETVLKGGSLQALKQP
>SELMODRAFT_27399
MSCNGCRVLRKGCSDSCILRPCLQWIEGPEAQGHATVFVAKFFGRAGLMNFISAVPENQR
PALFQSLLYEACGRTVNPVFGAVGLLWSGSWHVCQAAVETVLKGGSLQALKQP
>SELMODRAFT_37532
VAMSCNGCRVLRKGCSDGCVLRQCLRWIESPDAQGHATVFVAKFFGRAGMMALISSVPEN
QRPALFQSLLYEACGRTINPVFGAVGLLCSGSWKHCQDAVETVLKG
>SELMODRAFT_37566
MSCNGCRVLRKGCSDSCALRPCLQWIEGAEAQGHATVFVAKFFGRAGLMGFIAAVPENQR
PALFRSLLYEACGRTVNPVYGAVGLLWSGNWHVCQAAVDTVLRG 
>SELMODRAFT_37570
MSCNGCRVLRKGCSDSCALRPCLQWIEGAEAQGHATVFVAKFFGRAGLMGFIAAVPENQR
PALFRSLLYEACGRTVNPVYGAVGLLWSGNWHVCQAAVDTVLRG
>SELMODRAFT_61520
MSCNGCRVLRKGCSDGCVLRQCLRWIESPDAQGHATVFVAKFFGRAGMMALISSVPESQR
PALFQSLLYEACGRTINPVFGAVGLLCSGSWKHCQDAVETVLKGGLL
