# Supplementary material for: Phylogeny and Functions of LOB Domain Proteins in Plants
Source: Int J Mol Sci. 2020 Mar 26;21(7):2278. doi: 10.3390/ijms21072278 (PMC7178066; doi:10.3390/ijms21072278)
Supplement: Supplementary file 1 [file ijms-21-02278-s001.zip › Additional file 4. LBD protein sequences/Setaria italica.txt]

>SETIT_019578mg
MAGATASGGAAAAAAAAAAGATGAGSPCGACKFLRRRCVPECVFAPYFSSDQGAARFAAI
HKVFGASNASKLLSHLPAADRCEAVVTITYEAQARLRDPVYGCVAQIFALQQQVAILQAQ
LMQAKAQLACGVQQGTSPVSHHQWPADLTALLRQDAARRPGPGAGSLDDCFVPELMAAGF
RDDVAAAAAQHCAKADAGDLQYLAQAIMRSPNYSL
>SETIT_031887mg-80%
MTGFGSPCGACKFLRRKCVKGCVFAPYFCHDQGAAHFAAIHKVFGASNASKLLTNLSDTV
RSEAAVTMSYMLASLKAQASQGYTNEFLMPGTQQDNICENKFVAYQQGEEDVQKNGYYGM
DTLQTMALAYLN   
>SETIT_030262mg
MSTSSSSPKPPPPQHLRLHVDTATAATTTNGSAASPGSASSSHSSRSPRPSASAAAAAGP
GQNQACAACKYQRRKCNPNCPLAPHFPADQQRRFLNAHRLFGVSKIQKTLRRIDPERSAD
AIKTLIFQSDARAADPVGGCVTIIENLRRQIDQTELELAYVRQQIAIYRRAAAAGGADPA
MILPAAASAATAVAGQDNAGVAVGALYAGQGPVPAGAGVIFQDQQGYHVLKVDDQNGHPP
PQQLYNYFCYGMAGDEATSPDGSVQQQYGFADAAGVKMGSPAGLGEQLEQQCRLEAVPFV
DAFDVKPQAMPATIEHHGPAGVVRREDKLAAAVLKHDVDQHMEEPAETAAGAPCELELGF
SSF 
>SETIT_032865mg
MSEEDEAEAQPVQTTCAGCRTLRRRCVPGCVFAPYFPAEGDDTSRFAAVHRVFGASNVAR
MLEDVSLPSDRHRAAETLVEEARARVRDPALGCVSYVAVLQMLNEKAREQVDAVREEIAG
ELGAGAAAEPVDVAAAEPAARVEASAQAERALAHARERDAELLAVRNAADLEWWRQQRQA
EKHAAGGRNTNEQVAETENTAAAAAAKGESSSEQTMVMTQAEAGTELDSTEGNGYPRQQM
AETEEPAPAAVAASERAMLTPPAAAVDQRHHLAAPHAGTEPSIPGIGHLQQKVLEDKQSS
TAAAEAAREEAMASGQAPAAAPQHHESAATQLAGAGTGFLDGEQWAAAEALAKELDTMRR
RYAAAQQHHHPAAAHYASMGLHVTPRLQKPPHQQAAPAAEVASGQDSMATLAQQIAEAEA
EAAAEQDMMMQLLAAGAPQYGNLAAQYDVDAELDVTLVHGHQDMRQQMTELGTLGHEPPQ
EIVQQLAAAAKVAMEQRIMPQIATAELAGEQETIMQQFAAAAELAREKELIVQQARQQEM
AMLLQASAAPMAQYSETELGVSLGHQPLVQQLLQEQQLADAVGVVGEPNTTTVVQHVAAY
ADAEHGRDSGATAAFRPPGLSEAAPFLVEQSLQGQTARVLGLQMGSSLPPLGQPHAQASQ
QQGTSVF
>SETIT_024114mg
MAASSASSVPPASTGSVVTVVSPSTGGGSISGSLGAGAGSPCAACKFLRRKCQPDCVFAP
YFPPENPQKFVHVHRVFGASNVTKILNELHPCQREDAVNSLAYEADMRLRDPVYGCVGVI
SILQHRLRQVQQELARASYELSKYQAAAEAAAAAAASVAVGSNGAAAAGMADFVGNPVPN
CTQNFINVGHPTAAAAIGGAGFVQHDHFASVQMLARSYDGEAATARLGMNGGGGGYGFAY
SSAMGAGHGVVSGVGQIGGGPFLKSGTAGGDEQPAAAQ
>SETIT_024229mg
MGGGSPCASCKLLRRRCTKDCIFAPFFPADDPHKFAIVHKVFGASNVSKMLQELPVQQRG
DAVSSLVYEANARMRDPVYGCVGAISFLQNQVSQLQMQLAVAQAEILCIQMQQRRDGGGP
DDVDVVPPSSLVAAGGAGDHHVTMAAMQQHQASMVAPEDVDAFLMQNAGAGAGAIPPHLI
GYGGAASVGAMGEPLKRESLWT 
>SETIT_024430mg
MDSSSSDTTATAALPHGGGASTAPTSPPAAAVVLSPCAACKILRRRCVDRCVLAPYFPPT
EPHKFATAHRVFGASNIIKLLQDLPEEHRADAVSSMVYEASARIRDPVYGCAGAICQLQR
QVNDLKAQLARAHAELAGARAQHAHLLALLCVEVAAASPAYCGAVDYTSSQLAAAATPAA
HADALYVVDGGSGLQLQASPVSWADEPLWT 
>SETIT_008052mg
MAAGGAGAGAAACAACKYQRRRCTPDCPLAEYFPHDRPRVFRNAHRLFGVNNILKTLARA
GPEKRREAMHCIIYESHAWDINPATGCVPIIDDLQRRICQAGLDLRRVYAAIRAYRAAAA
AAQGRPVPDSDGGDPSASASSPAPPPPFQFQPAMGNNYDEATAEAYGGGGLPFLMYGGDQ
QQMMMNAAAPDNENIALQMPPWMMQPPQYDMASATAVADMAAGKVVPQLQQQDHRFLVDA
TMAHQSRNQQKPIVPIHLPAELDDKMSYFVNGMDGD  
>SETIT_036905mg
MSSSSSPCAACKLLRRKCTQGCVFAPYFPPDNPAKFANVHRVFGASNVSKLLNELPQAQR
EDAVNSLAYEAEARLRDPVYGCVSYISVLQLRIKQARDELAAARKELASYIGPAAFAPFV
APPQYHHHQYAGVPLASGAGMGLGVGVAPQHGHGHPQQQIMVQHQQHLHHHQQMAEAQQL
AATVEVAREQELMMRQAAAYAHAVPGSSAGATVAVVPPDAVPYEGGFLFQQQQQPPPSQA
QTAVALTYQMEQSPPPSSSGQSHPEVSHQQNTDGSDEGSGGGGVPPA 
>SETIT_039129mg
MSKSTEAGRSGSRRCAACKNLRRKCAQDCILAPYFPASDPQRYGCVQRVFGASNIARMLQ
SLPAHERGKAADTIAAEARWRVQDPVYGCAGIVGRLQGEIKAAQCELAWTRAQIAVHAAA
AARPRPAVDARLSAPAQAAPPPQQQQQGDALVMQLDPFQGLDALLIDDYRVARGRRSGLM
MR  
>SETIT_037280mg
MDYGSNASTGTTAAAAQQQQQYNNSCRSASPPSRVSSCSPPPPAAQVVGNAAPTVVLSPC
AACKILRRRCADGCVLAPYFPPAEPAKFTTAHRVFGASNIIKLLQDLPECSRADAVSSMV
YEAEARLRDPVYGCAGAVCRLQRQANELKVQLARAQADLLNAQAQHANLLALVCVDMVNR
RDGHHQHQQLQQQPSSPLMDGGSGGGSNFGAAYHQTFYDSDLDSATWPDHEAQLWT 
>SETIT_040019mg
MTGFGSPCGACKFLRRKCVRGCVFAPYFCHEQGAAHFAAIHKVFGASNVSKLLAHLPLAD
RPEAAVTISYEAQARLRDPIYGCVAHIFALQQQVMTLQAQLASLKAQAAQGQGVHDDAKG
GYMGSAAEQLGYGYPWCNGNGGAGAAGGPSAQPSAYSNGGHESLTALLGSDCYMQQSLYH
AFEQSGADDDDGRQAAAFEAAADSSSFGAEESGWRSSSGYQDCEDLQSVAYAYLNHRS  
>SETIT_037727mg
MASSGSGGGTPGSPCGACKFLRRKCAAECVFAPHFCAEDGAAQFAAIHKVFGASNAAKLL
QQVAPADRSEAAATVTYEAQARLRDPIYGCVAHIFALQQQVASLQMQVLQAKAQVAQTMT
AGGPQAAGSPLLQRWPMEPESLSTQSSGCYSAPSCDGSASLQEMYCGFGEQEEGSYTR 
>SETIT_037583mg
MRDAVAVAVAVPGVGGRAGGGGGAASSASAPCAACKLLRRRCAAGCVFAPYFPPGEPHKF
ANVHKVFGASNVSKLLQEIPVQHRGDAVSSLVYEANARVRDPVYGCVGAISSLQQQVEAL
QAQLALAQAEMVRLKMSNDYIVHRLKAASRGGGGSSYAGSPSSMSSPKTAEPEAHCKATP
ELLDMVVDQPGMDDAQFWSY 
>SETIT_002632mg
MASPSSTSNNSALSPAASSGATTPGAGAPCAACKFLRRKCLPGCVFAPYFPPEEPQKFAN
VHKVFGASNVTKLLNELLPHQREDAVSSLAYEAEARVKDPVYGCVGAISVLQRQVHRLQK
ELDAAHAELLRYACGDVSGIPTALPVSGGAAPRLSAAMPSPGQFATSATAAAGMYSGRTR
LGLVDGIAPPPPPAGCYFMRSNNVVMSSSPGADVAPVLPYASMANWAVNAMSATTTATSG
SESIVLDHKEGGDSSM 
>SETIT_005134mg
MTGGGNGGGGGGGACAVCKHQRRKCEPNCELAAYFPAHRMNDFRALHLVFGVANLTKLII
KANATDAARRRAAETLTWEARWRERDPAEGCYREVACLRRDNALLRADNAALRRQLADHH
HLLLCWSSTTNNMAAGGGNGQLVAVRPPPPSHAPAPPPAAAAMRDHPSISSRDNKSSNP 
>SETIT_004290mg
MSRAMQPPGKRAGAAPAAAAGPAHAQAQAQAEEAPPGGAAGAPCGACKFLRRRCVPGCVF
APHFGGGSVREHGAGAGAAQFAAVHKVFGASNVAKMLSRVPVALRRDAASSVCYEAQARI
ADPVYGCVGTILALQHQVALVQAELSMAQTELLNRRLALATVNPAYSAASPTSQMVNCGS
LSQAVDFIDIEPAMRGLPPPLVPSQQQPQREDQDGGSPTIDVFSHNVLGK  
>SETIT_004575mg
MHQTLGDNSASWTSACRERLDEIGKKIKREPDTATLALAAASASTAPADSRVPRRVGLGL
GGALNTVTPCAACKLLRRRCAQECPFAPYFSPHEPHKFAAVHKVFGASNVSKMLLEVAEG
ERADAASSLVYEANLRLRDPVYGCMGAISVLQQQVNALEAELEAVRAEILKHRYQQAGAA
GASLVDDDTHATGSFVAPAPAPVHARDVVSVVETAGQGVAATAPGMSAVYVAEAEQRPSS
NHYGALNNPSEHAAYFG
>SETIT_002599mg
MASSVPAPSGSVITVASSSSSAAAAAVCGTGSPCAACKFLRRKCQPDCVFAPYFPPDNPQ
KFVHVHRVFGASNVTKLLNELHPFQREDAVNSLAYEADMRLRDPVYGCVGVISILQHNLR
QLQQDLARAKYELSKYQAAAAAASASTGSNGGPQAMAEFIGNAMPNGAHNFINIGHSAAL
GSIGGSPAVFGQEQFANAQMLSRSYDGEPIARLGINGGYEFGYSTAMGGAGGPVSGLGTL
GISPFLKSGTAGGDEKPSAGQ
>SETIT_015783mg
MTSSAVPAAAASSHQQAPRLHITTTTTGTGTSTITTSPSSHHHHSPSSARSAPHSASSSP
RGSSSNSGTAAGGGGGSGSTNQACAACKYQRRKCNQDCPLAPYFPADQQRRFLNAHRLFG
VSNILKTLKRLRPELCADAMGTLIYQSDMRATDPVGGCYRLILSLERQLEIETAELSAVL
HNLALYRQAAAAAAAAIPPQEAGGAMAADLDVTSSNQPLLLDAEQEVVDALYANHEADTA
AILQTDGVHRHDHGDDSPQDHGEQQQQQQQLFDYFYYEATASDDASSKPTIDINLDNMQQ
FDFDDTCAAEKIDLAPAGPEEMGQPQHLDVNCQIDHKDYQIKAAALVDAFDMRQELQPAV
DVNADVVVKAVDMNAGIGGVGIKAVDVNANVDVNVDLQEEDPNNIAAGDEAVQMAAESSH
CRLGLGFSSF  
>SETIT_015521mg
MEVVDQQQLDYGGGSNNPRRCAACKYLRRRCAPDCVLAPYFPASQPRRYADVHAVFGTSN
ATRLLQSLPVQERGRAADTMAAEARWRVQDPVYGCTGVIDRLQQEIRAVQHELATTRAQL
AVHAHRGAPPPPQATPQLMSLPPPPHQPLAAAAAAAVAVHAGARGAVAVREADEEEEPLM
DPDEFLDLDGRF
>SETIT_015156mg
MTGLGSPCGACKFLRRKCVKGCVFAPYFCHEQGAAHFAAIHKVFGASNASKLLMHLPISD
RCEAAVTMSYEAQARLQDPIYGCVAHIFSLQQQVVSLQAELESFKAQTTQGYGDGSLTSN
PQKEKREILTPSMQDGQLFFHPTMASNSSVKSESQLFSTNDCFTSVSTQYSEGYEPDLCM
PDYNSNPSCNMQGSGYHDMDDLQSVAFSYLNEA
>SETIT_012657mg
MSAPPAPTWSPPPPSGGVISSEPDSPSSDGSSSPSAPAAGSSSIISSSSTPTPPPPARGS
GGASAPPPTPPGCAACKHKRQKCSAGCILAPYFPASDPDKFRSVLRVFGVKNLLRTLREV
PPPRWDACVRSVVYESRMRLADPVRGCAGAIEDLEAQLMDTAVELEVLRRRLESYRQAKR
GGLRLFRTPNPSQHGRAAASPRGVTDLDAARQQPGRARGDMMHPQGPHGAAWPPAMAWLA
ATPPQFHAMRPQFSPVPPQLSATQPQFSAMQSQSAMRRQAATRGAAVMIRDDFGNAWAND
DER
>SETIT_012018mg
EWPDHELGKKIKRESALAAADRMMTAARRSCSLPAGAGAVAGAGPGSALNTITPCAACKL
LRRRCAQECPFSPYFSPLEPHKFAAVHKVFGASNVSKMLLEVHESQRADAANSLVYEANL
RLRDPVYGCMGAILTLQQQVQALEAELATVRAEIVRHRYRPATASAAVATVLPSSHASQL
LAASAASRGMHAGSRSVRTRTATLAAAASSSSSSAVYAAASSSTDYSSITNENVPYFG 
>SETIT_011647mg
LLRRRCTQECVFAPYFPPEDPHKFAIVHKVFGASNVSKMLQELPAQQRADAVSSLVYEAN
ARMRDPVYGCVGAISYLQQQVSQLQMQLALAKAEILCVQMQHDGHATVSSPPSAASQQLE
RKQQQLMECEAYGSLLMQNGLMNTSFNSTAAAHQQQQMLAGSLGSAGNTAMMLQEACLKK
ESLWT 
>SETIT_026864mg
MAGSGSSSGSGSSSSPCASCKLLRRRCTQECVFAPYFPPEDPQKFAIVHKVFGASNVSKM
LQELPAQQRADAVSSLVYEANARMRDPVYGCVGAISYLQQQVSQLQMQLALAKAEILCVQ
MQHDGHATVSSPPLSASQQLERKQQQLMECEAYGSLLMQDGLINASFNSTAAAHHQQQMM
GSLGSAGNTAMMLQEACLKKESLWT 
>SETIT_031011mg
MRGGPLDTAVVPAMSCNGCRVLRKGCSEACVLRPCLQWIEGAEAQGHATVFVAKFFGRAG
LMSFLTAVPEPQRPAVFQSLLYEAAGRTINPVSGAVGLLGAGSWHLCQAAVETVLRGGGI
RPLPELDGGVPAADGSFAFTARRAAGCSTFSAAKRATGRVLNVGAPVAVAGGAPEPSCDL
GLCLSPGSPPAPGERRPRRPGTPSMTSEESVTTTSGGGGGREPELLNLFV 
>SETIT_022660mg
MRLSCNGCRVLRKGCTEACTIRPCLQWIKAPDAQANATVFLAKFYGRAGLLNLIDAAPGD
EQRPAVFRSLLYEACGRIVNPVYGSVGLLWSGNWHLCQAAVEAVLKGAPIVQISAEDAAA
ASPAHLHKAAACYDIRHVAAKAKPAPAASSPAAGAADAAAAPASSCPPADDAQSSKAGGG
SSLLHKVAKPGRTRFKRASSSSSSKRQAHSKPPSDTEDDGHHVHLTADHAPPSRASSDDD
THHQEVSAASLDTDASHVSQAEQATTVAGEEDQHQEQQQQQPAGLDLTLGFGSFAPLAAA
RPPTPPTVAGWSAADEPGVVGFRFL
>SETIT_037275mg
MSCNGCRVLRKGCSDACVLRPSIEWIDGAQPQANATVFVAKFFGRAGLVASLAAVPLHHR
PALFRSLLYEACGRTINPVSGAIGLMWTGNWDLCQAAADAVLRGESSLRALSTIPAAFKD
RDMDGLYGNVGAAAASSASPENSSSTPSKKRRNNGGGGIACFDAVRATGACQQPPPAGLL
QSCELDLCLTPASPMAGGRRGCGASDEYSATTTCEDLQATGGDVEPRAPALLNLFN  
>SETIT_037346mg
MSCNGCRVLRKGCSEGCVLRPCLQWIDAADAQGHATVFVAKFFGRAGLLSFISAVPDAQR
PVAAVRGGGAYHQPGPRRGGAAGDGELAPLPGRRRHRAAWRRHRPAAGARQGHRRERRPL
RPGLRSQARRRMVHLLHGEAGAEGRQRRAARRGGALRPRAVPEPRVPAGAGGAEGPAPAA
GHAVHELGRVRDHHHDRRRQGAGAAQPFSLSLTRPQLILIHACARAWVP
>SETIT_004887mg-80%
MRMSCNGCRVLRKGCSDTCTCTIRPCLQWIKTPEAQANATVFLAKFYGRAGLLNLLAAAP
ADHLRPVVFRSLLYEACGRIVNPVYGSVSLL
>SETIT_002412mg 
MRMSCNGCRVLRKGCSDNCAIRLCLQWIRSPDAQGNATVFLAKFYGRAGLINLIAAGPEH
VRPAIFRSLLYEACGRMLNPVYGSVGLLWSGNWKLCQSAVESVLRGMPIAPPPPAATAVP
PLRTCDIRHVARREADDHGAVAAAAGLHRLANSSRGQFKRSAGAHRSAGSGSGIELVFSQ
PSAAASMLVDVRMAQPLNWAPRRQPSHEYSGSHDAVPETDSNTSVDTVDVSHVSQSEPEP
RREIDDDGRADGLDLTLGLPTTTVHKTEPSDVDDGLQPCHRGELAKLGLAIADSRAR 
