# Supplementary material for: Phylogeny and Functions of LOB Domain Proteins in Plants
Source: Int J Mol Sci. 2020 Mar 26;21(7):2278. doi: 10.3390/ijms21072278 (PMC7178066; doi:10.3390/ijms21072278)
Supplement: Supplementary file 1 [file ijms-21-02278-s001.zip › Additional file 4. LBD protein sequences/Solanum tuberosum.txt]

>PGSC0003DMG400008649
MKESGRKQGAASPCAACKLLRRRCAQDCVFAPYFPADEPHKFASVHKVFGASNVNKMLQE
LPEHQRGDAVSSMVYEANARVRDPVYGCVGAISSLQQQIDNLQSQLAIAQAEVVHMRMRQ
FSSMSGGGTAGNSPENVSPSSRHTQTQPTMSLFTMDMVVDQANIEESLWSC  
>PGSC0003DMG400025384
MEYSSTNYPPSPLPLPSPSSSAVSSSSSSPNSPPTDLPPAVTSLPSSSRYVFSPVTSSCA
ACKFLGRNCAKSCVLAPWFPPNDTINFTTVHRVYGASNVIKSLQELPESQRADAVSSMVY
EANARLRDPVYGCAGSIFHLQKQVSDLQAQLAKAQAEIVNMQCQQAHLLELICMEMGQSP
QAISPPQQSLDNFTHNIPMSFLDDDNSGSVWEALWT
>PGSC0003DMG402023851
MKESGGRKQGATSPCAACKLLRRRCTQHCVFSPYFPGDEPHKFASVHKVFGASNVNKMLQ
ELQEYQRGDAVSSMVYEANARMKDPIYGCVGTISSLQHQIEFLHKQLAIAQAELVHMKMK
QFSSMSGGAGTATNLLGNVWSPPSRPLSSEVYSGFEVYGFLQQPQINIL 
>PGSC0003DMG400014757-70%
MKFIVVHKIFGASNIIKLLQELPTTQRADAVQSLVYEANARMRDPIYGSAGVISHLHDQM
TKLQAQVALAQAHISNLQSQNANLMTLIPKQQSLSDHYYPFQDSTPLSYDDDTDIWHLGE
TTWESFWS
>PGSC0003DMG400012757-70%
MAHFAAVHKVFGASNASKLLLTIPPNKRLETVVTLCYEALARVRDPVYGCVGHIFSLQQQ
AVTLQAELAYVQARISTLQHHQHLPMPPPTPSQTDVAAACCCNLASLVCTTMDPSIDITD
LCNVLDQQLDNSM 
>PGSC0003DMG402012772-80%
MSSNNPSSSTGGVSAPGGGVCGGTSGSTSSGGGGGGGGGGGGPCGACKFLRRKCVAGCIF
APYFDSEQGAAHFAAVHKVFGASNVSKLLLHIPVHKRLDAVVTICYEAQARLRDPVYGCV
AHIFALQQQVSIKLSTHIT 
>PGSC0003DMG400022454
MDEPSSDGDRHKGPGKRVSGAVEQQASGVLLASTAPCGACKFLRRKCINGCVFAPYFGSD
QGAARFAAVHKVFGASNVSKLLLHIPANRRQDAVVTITYEAQARLSDPVYGCVSTILALQ
QQVASLQSELAIVQTQIMNSRYAMANAYHNISQQQEQHIAILQPSYSNNSSISNNNINLV
NNFNNSTTNIFDHHHQLHGSVTCTANNSPSCDPIHQLHDEEEEEEESHNPLAFTNHMFHS
L 
>PGSC0003DMG401000764
MSSSNSPCAACKFLRRKCTQQECVFAPYFPPDQPRKFENVHKVFGRSNVAKLLNELNATQ
REDAANSLAYEAEYRLRDPVYGCVGLISILQHKLKQVQDDLLNAKKDLATYIGPQAMLPM
LQHSGYIQQHPNNNPSSSNMMAYNMQPMGLQQQLMMRDPQQQQQQQNQQQVIEAHQLAAV
MAAREQEMMRTYEPQQFNNGYDSAGPVTATGFHQMSSSVSPSLALASFDNDPYQIQQAQQ
EQHRGQVQVQVQPHQLLQQQQQLPQQPQTPQQQQRANSEEERSIGPSC 
>PGSC0003DMG400006914
MSSTSKYSTPPCAACKFLRRKCLPSCVFAPYFPPEEPIKFTTVHKVFGASNVSKLLNEIQ
PHQREDAVNSLAYEAEARLKDPVYGCVGAISVLQRQVIRLQKELDATNADLMRYANYEKV
NNNQERNHNFQYGRRMVNSGYYNYSSAWNNGISGGHNNIGTDNCDGGR 
>PGSC0003DMG400021204
MKECGKNSSSPCAACKLLRRRCGHDCVFAPYFPADEPHKFANVHKVFGASNVSKMLQELP
EHKRGDAVSSMVYEANARVRDPVYGCVGAISSLQQQIDMLRTQLAMAQAEVVQLKLRQST
NITNSPPNSGSPIMGSLPKGYYHMDLDVDQSNTFNEPMWPY
>PGSC0003DMG400010023
MSSTNSPCAACKFLRRKCTQECVFAPYFPPDQPLKFSNVHKVFGASNVAKLLNELNAAQR
EDAVNSLAYEAEYRLRDPVYGCVGLISLLQQKLRQVQDDLLNAKKELSTYIGPSAMIPII
NLQPPGFFQPQQHMNAPSSSTMMPFNMNPMSGMSTVVPHGGQLLIRDPQQQQQLLQQPIQ
VQQFITAMAAKEQRDQQEMLKFYEQQEQQSSQQEDVVRFNGGFDSTGSVTATGFHQMSLS
VPPSLVLAGTYENPYNLVPPHQQSQPDHSLSYQQQVHLQSQQQLQPPQPPETPRQQQRAN
SEEEGRGSGGPSG
>PGSC0003DMG400038771
MSRVSCAACKYQRRKCTSKCVLAPYFPANQPKKFQNAHRLFGVRNMVKILDELKDEDQKS
DAMKSIIFESDMREKFPVYGCVECISYLRQQLQITLQELQDVQSQLEFYRQQHPTATYPN
FDR 
>PGSC0003DMG400012629
MASSSSYSNPPCAACKFLRRKCLPGCIFAPYFPPEEPQKFSNVHKIFGASNVSKLLNEIQ
AHQREDAVNSLAYEAEARMKDPVYGCVGAISVLQRQVIRLQKELDATNADLMRYATNQQS
NNNFNYGTSHDDHHQTNYGFSPNTTWNNNPEADDDIQ
>PGSC0003DMG400000974
MASSSSPSLSSYSPCAACKFLRRKCQPECVFAPYFPPDQPQKFANVHKIFGASNVTKLLN
ELQPHQREDAVNSLAYEADMRLRDPVYGCVGVISLLQHQLRQLQLDLSCAKSELSKYQNV
GGIASTTSHLGFNLIGGGGGGGRDHNQLLYHHQFFPRDQQQQQQQQQHIIRGLDGGSNNF
DTTRGGFKI 
>PGSC0003DMG400027718
MKSNEPRSSSSCAACKFLKRRCTTTCQFAPYFRSDEPKKFANVHKVFGASNVIKILNEVP
QDQREDTVNSLVYEAEVRLRDPVYGCIGAIASLQRKMVELQHDLMVTKAHLAYYEAKPSS
TTSNCSLLDYDPLNVNIINTPSFFADTSGGFLDSFSQNTFAMDQTGSNNEFGQFPFP 
>PGSC0003DMG400018112
MASSSSYNSPCAACKFLRRKCLPGCIFSPYFPPEEPQKFINVHKIFGASNVTKLLNELLP
HQREDAVNSLAYEAEARVRDPVYGCVGAISFLQRQVERLQKELDAANADLIRYACNEFTS
SPVPPLPVHHNITLRQRSVELITRRPSGGGGGGGGGFYQTSSYPIPYSYPNWNDHQNTTG
DHHGYGGGGSI 
>PGSC0003DMG400013182
MTLKGGTSQACAACKYQRRRCHDCPLAPYFPADQPKMFQNAHRLFGVSNILKILKQLDPS
QKKVAMKSIIYQANARDKHPVYGCVAEIQNLLFNIQLYEEELQAVNAQLSFYRQQQQQQE
ISTSLSDSVSQIQLGMPPPVSAPTPANGNGLTLFHHQDVPNSQYNVAANAALPVQSYPSY
SNNNFAAYNNTTFVDPKENNTVNSLWIQQSYGNNVCNNNIMQSQLPASQTILVPQEVNQD
YDEIHPLFDTIDDRQSYIESKDPYESSSESSLKDTRQSMEHVAENELKNAAACFTLTSIN
G 
>PGSC0003DMG400004138
MEDKSEYSCPHHPCAACKILRRRCVEKCVLAPYFPPTHPLKFTIAHRVFGASNIIKMLQE
VPEDQRADAVNSMVYEANARIRDPVYGCTAIICQLQKQISELQADLVKAQVEIMNVQTQN
TNLVALICTEMTQNQENNNSTTTESPDHQQAYGNSNTSLEDNNVYAPWKSLWT
>PGSC0003DMG400021509
MSCNGCRVLRKRCSDNCTLRSCLDGIDDPQAQGNATLFVSKFFGRSDLMSLIAAVPQNRR
PDLFKSLLFEACGRTMNPVTGAVGLLSTGNWHVCQKAVQTVLAGGNLRPVFAGILTPPWF
DDSFRFGGAWDMPNQFSNKSESMFIDGSDQIEGMEWISSEKRWNTSSSFGSETELSDISL
GLDSGYGYAEGVKGEEPKLLNLFV
>PGSC0003DMG400046838-80%
MTGPAGSSCGACKFLRRKCSTECIFVPYFIYEEASKDFSAVHKVFRASNVSKLLLHLPLH
YRSDAALTMSSSLIEEIEIMENQMASFQGEVPMHNMNINTLQYSLECNNMNLENTHVNHS
ITSPSSANEAFAMHMISGFFIPFFDLDISERFFEG 
>PGSC0003DMG400020562
MEPSCTKLNTSIPCAACKLLRRKCAEECPFSPYFSPHEPQKFAAVHKVFGASNVSKLLME
VPESQRADAANSLVYEANVRLRDPIYGCMGTISTLNQQVQSLQAELNATRAEILRYKYRE
ATNSLIIASTGIGATVAVAELPQAPSTPTYPPRPPPPQDSFGVVIPSCSSPPSTHESVYA
TPSSGANFSVIPNNNIVPYFD 
>PGSC0003DMG400023939
MGAGNSPCASCKLLRRRCAKDCIFSPYFPCDDPHKFAIVHKVFGASNISKMLQEVPVNER
ADAVSSLVYEANARMRDPVYGCVGAISYLQNQVTQLQMQLAMAQAEILCIQMQSEPPQAA
AAAAFPMTPDNQLVPNDHDIDKSFFLSDQYLNFDSTSHKCCNSQDGLFLWR 
>PGSC0003DMG400029080
MGRRYMLVPPGNTSLNTVTPCAACKLLRRRCAQECPFSPYFSPHEPQKFASVHKVFGASN
VSKMLMEVPESQRADTANSLVYEANVRLRDPVYGCMGAISSLQQQVQALQAELNVIRAEI
IKYNTTTLIPSSHITSLLSSGAVSIATVPPPLTILPSSTHDATMYTQPSTTTTEFSNISN
DGSRPILRINVIARSPIEPTNSFNDNDSVKNENLGDQPNERFCDQSNDNLGDDSMNGHDH
SLGVEDQPVDAEDFKHFEEDQGEPELRSTQPFFL
>PGSC0003DMG400004880
MQNQMTSFTTPNNNNNNNIPIHQTPHTFITDHNNLNHNKYTKRVHNNNDKNVLLRVSGAG
QACAACKYQRRKCAPDCVLAPYFPHDRQRQFLNAHKLFGVSNITKIIRHLDQPFKDEAMR
TIIFQSDVRANDPVGGCYRIIRDLQRHIDYCKAELDIVIHQLAYCRAQAVAASEQQQILT
DHHATEESFNDNNCDGVVNQADALVNNNNNASSYDQQPIDQYNPHDSFYNHPRCDQQAED
DQQYDGIQDGQLDLTDINFPWSLHEQESTSTSAPNSMMKQLSVNDQFDNIKDPILEGISG
FGSFEHDQTFDQHSYSTREQTPIEGRG 
>PGSC0003DMG400027078
MASSSCYNSPCAACKFLRRKCLPGCIFAPHFPPEEPHKFANVHKIFGASNVTKLLNEVLP
DQREDAVNTLAYEAEARVRDPVYGCVSAITFLQRQVERLEKELDAAKADLMRYASNCNDV
SPPLIGSHHHEEENIGSTLHNMAISRRMGYDHHGGGGGSYFPWNDQNTSGGGGNI 
>PGSC0003DMG400007503
MESSNTTITTTTPSSPCSVLPPTNSPSPPRVVATPCAACKILRRRCAEKCVLAPYFPPSE
PIKFTIAHRVFGASNIIKFLQELPEYQRADAVSSMVYEANARMRDPVYGSAGAICQLLKQ
VNELQAQLAKTQAELVNIQCQQANLMAFVYMEMGPSPPTSPQQSLDKFTNSTTHATTQNN
MSFLDENNNYGTLETLWT
>PGSC0003DMG400030456
MGTGSSPCASCKLLRRRCAKDCIFAPYFPPDDPHKFAIVHKVFGASNISKMLQELPIQQR
ADAVSSLVYEANARVRDPVYGCVGAISFLQNQVSQLQMQLAVAQAEILCIQMQQEPVPCS
LPTTLMEQELDKSPYGISNNNNNFNNNLQQYLSFASSSSSIMQDPVKRESLWT 
>PGSC0003DMG400030461
MGKKLKTEIDISQLHMQQQMGRRQVLGPVGGGTTLNNVTPCAACKLLRRRCAEECPFSPY
FSPLEPHKFAAVHKVFGASNVSKLLMVPVGQRADAANSLVYEANVRLRDPVYGCMGAIST
LQQQIQNLQVELNTIRAEILRYKYREAANSLIASISTSVAPELPQAPPTPPPPPPPPSMV
VVSSSSSSASSTSSNLYTPASSSVANFSAITNNNISYFDQQ
>PGSC0003DMG400020069
MASTGSPCGACKFLRRKCAVDCIFAPYFNSEEGPSKFAAIHKVFGASNVSKLLHNVPIDD
RCDAVVTLSYEAQARIKDPVFGCVANIFALQQQVAYLQSQLMQVKGQLAQSLMNSNNCYN
PQWINNNNMASSSGQMTSSSFPANYPNYINLKSNSSPQSSSMESVDHYSDGHGIMNMQDM
QSLDHFLYQPYNTSS 
>PGSC0003DMG400025400
MESSSDTTTATTITSSPPSSRSVSPSSSSPPNSPPSPQVAVVVSPCAACKILRRRCADKC
VLAPYFPPNDPIKFTTAHRVFGASNIIKFLQELPEFQRADAVSSMVYEANARLRDPVYGC
AGAICQLQKQVNELQVQLAKAQAEVVNMQCEQANFMTLFCMEMTQSPQASPPQQSLDNFT
NIPQYGGSQNNMSILDENNVGSIWETLWT  
>PGSC0003DMG400044009
MTNIVNHNQNVSSSSSLNTTTTITRVASRGCGGGSGGNGSQACAACKYQRRRCAPDCLLA
PYFPVERNKEFLNAHKLFGVNNLLKLLRNVEPFQRDNAMKALIFEANIRAGDPVGGCYRI
IMNLQRLINLYETELQFTYNEIFRVQAVDIQNNINTKTNSVQLNNSIGRGFNRSCIGDSS
KGINSIGGSGESSKRVNTIDGFGESTKGINSISGFGESSKEIISIGINSIDGSNRSESLN
SRIIKVELLDDFNDEFEMKADEFETKVAISSSKGKQSVVENGDFKPYFGNNCKGKGVARY
VN
>PGSC0003DMG400009713
MATTGTGSSPCGACKFLRRKCAVDCVFAPYFCSEQGPARFAAIHKVFGASNVSKLLLHLP
VPDRCEAVVTIAYEAQARIKDPVYGCVAHIFALQQQVAYLQSQLMQVKTQLAQSLLNNSR
NSDNFYPHQWSNNNMASSFQQNNNNNPTYTMNSNSSPQSSLESIDHYSDGINNNNNNVPE
IQSRLDQVFYHQAAYTSNSRKRPSQTELGELQALALRMMKN
>PGSC0003DMG400009716
MTGTGSPCGACKFLRRKCIKGCVFAPYFCYEQGATHFSAIHKVFGASNVSKLLAHIPVSD
RGEAAVTIAYEAQARLQDPIYGCVSHIFALQQQVVNLQAQLASLKEQAAAQNIQHGSNYI
ANPNYDKFQDVQSWFHHQSENPNTMPQFDHSISSLTSNNNIGSSIPYYDENNYNNMTSND
HNYHMGNNYENINFVVPIKENMSSFEEGGSCSVDSSFDNNKQWTFQDHDVVDDLQSVAFR
YLQHS
>PGSC0003DMG400043103
MNDVDARGKCAPCKYQNNICDENCPLAPFFPSNKVDEFDKVIRLYSIDTLINMLNSVTAN
EKKAKMAETLILEAKIRYENPVYGSLAVIEKLNLEIEETQKELDLVQKTNAFYKELSERS
SLNKKNEEISTSSTQSLQEYMSNLTLEEAMSITEHPIIQDVKKDHNF
>PGSC0003DMG400025752
MSCNGCRILRKGCNENCILRQSLQGIESPHAQANATVFVAKFFGRAGLMSFLTSVSESQR
PALFQSLLFEACGRTVNPVHGAVGLLWTGNWHVCQSAVETVLKGGVLRPLPEFSGVTASP
EFDSEANDVDLFRSQSSNFQSKRKIIDEVSEDLDLGLTSGLSTMVTGGKLNRRTEKRRAA
TPSLNSDESDTTTLESGVVYHQNPQQGNETKLLRLFF
>PGSC0003DMG400012653
MRMSCNGCRVLRKGCSESCSIRPCLQWIKNPDSQSNATVFLAKFYGRAGLMNLINAGPDH
LRPAIFRSLLYEACGRIVNPIYGSVGLLWSGNWQLCQNAVEAVLKGTPITPIASEIAVNN
NGPPLKLPYDIRHINKDENSTKSSELHRVRTRCRFKRSGANTKATKSNPVCSGSGDEFAH
EKVNGSTSHESSLSHQSEEEAAAVAVALNVECESPEMAEVEDSAKADGEVELELTLGFSS
LGTVEGKPKETKRNKGVQLVDGAGECKIELGLH
>PGSC0003DMG400024936
MSCNGCRVLRKGCSDNCILRPCLQWIETPEAQGHATVFVAKFFGRAGLMSFISAVPENQR
PALFQSLLYEAAGRTVNPVNGAVGLLWTGNWHVCQAAVETVLRGGALRPISEFLGASVEI
DEVSDCTDVFKLQDPRKMQKRRRFPEETSMLADLDLSLTPGFNQKVYNSHPLPENHRRPG
TPSMNSEESGTTTCFESTAVIGEEPKLLSLFN
>PGSC0003DMG400005719
MRLSCNGCRVLRKGCNEKCSIKPCLQWIQSPEAQSNATLFLAKFYGRAGLLNLINSGPDH
LRPAIFRSLLYEACGRIVNPIYGSTGLLTSGNWPLCQAAVEAVLNGAPIVKLSVDSAADA
TSPSLKACDIRHVSRENNSDPDLHKVKSKTRFKRVSAKPEPRNQSPDVDDAARVMWSWCH
KEEEEAVGSPSLNSGLSQQRTEEPSREGESGDVDSGSVETVEAFPASSDVGLELTLGLLP
LMRS
>PGSC0003DMG400014547
MRMSCNGCRVLRKGCSENCSLRPSLQWIKSPDSQANATVFLAKFYGRAGLINLINAGPDH
LRPAIFRSLLYEACGRIINPVNGSVGLMCSGNWQRCQDAVESVLKGSTIMQVPINNDDDD
NNNNNTDQIVPLKGCDIRHVSKNNSDNQQVIKTRNGRLKRKGTFDSVASASAEAEAAEEY
LLKNQPPLKFSITGWDQFEEIDDELIKRAASHDSFSVETVEPTLLVNRVDPVKLEEDGDH
VGLELTLGLMSPT
