# Supplementary material for: Phylogeny and Functions of LOB Domain Proteins in Plants
Source: Int J Mol Sci. 2020 Mar 26;21(7):2278. doi: 10.3390/ijms21072278 (PMC7178066; doi:10.3390/ijms21072278)
Supplement: Supplementary file 1 [file ijms-21-02278-s001.zip › Additional file 4. LBD protein sequences/Sorghum bicolor.txt]

>SORBI_3001G167600
MSSSNSPCAACKLLRRKCTQGCVFAPYFPPDNPAKFSSVHRIFGASNVSKLLNELPQAQR
EDAVNSLAYEAEARLRDPVYGCVSYISVLQLRIKQVREELAAARKELAGYIGPAAFTPFV
ATPQYHHHQYAAGGVPLAAAAGMGLAVGVGPQHGHHPHHQQQIMVHQHQHQHLHHQQMAA
AEAQQQLAAAVEVAREQDLMMRQAAVYAHAVPGSSGGGGGGGGATVAVVPPDAVPYEGGF
LFQQQPPPSQAQTAVALTYQMEQSPPPSSSGQSHPEVSQQQNTDGSDEGSGGVVPPA
>SORBI_3003G052900
MASPSSTSNNSALSPVAASGATTPGAGAPCAACKFLRRKCLPGCVFAPYFPPEEPQKFAN
VHKVFGASNVTKLLNELLPHQREDAVSSLAYEAEARVKDPVYGCVGAISVLQRQVHRLQK
ELDAAHAELLRYACGDVAAGIPTALPVSVSVSAAPRLSTAMTTSPGQFAAAAATAHATAG
MYGSSRRLGVLDGVVAAPPPPPPAGGCYFMRNHSNVISSPPGADVAPVLPYASMANWAVN
AISASTTTTSGSESIGGLDHKEGGDSSM
>SORBI_3003G383700
MVLHKAPVSKGLFFFLCPPRLRALSLRASQLGDDYAKCPGLLQARSLLLYTSFPGLLRSS
DSSSPATSTASRRMASSVPAPSGSVITVASSSSSAAAAAVCGTGSPCAACKFLRRKCQPD
CVFAPYFPPDNPQKFVHVHRVFGASNVTKLLNELHPFQREDAVNSLAYEADMRLRDPVYG
CVGVISILQHNLRQLQQDLARAKYELSKYQAAAAASASTAAPNGPQAMAEFIGNAMPNGA
HNFINIGHSAALGSLGGSATVFGQEQFANAQMLSRSYDGEPIARLGINGGYEFGYSTAMG
GSGAVSGLGTLGISPFLKSGTAGGDEKPSGGY 
>SORBI_3009G138500
MAASSASSVPVVSTGSVITVAASPPPPPPTGGGGGGGGSISAGSTGVVVGGGAGTGSPCA
ACKFLRRKCQPDCVFAPYFPPDNPQKFVHVHRVFGASNVTKILNELHPYQREDAVNSLAY
EADMRLRDPVYGCVGVISILQHRLRLVQQELARATYELSKYQAAAAAAEAASVGVGSHGD
AAAGMAAVDFIGNAVANDCTQNFINVGHSTAAAASISGAGGGFMQQQDSFGASVQMLARS
YEGGAAARVGMNGGGGSGYGGFAYSSAMGVVGHGGIVSAGLGGQQINGGQQFLKPSTTAG
DDQPTATQ
>SORBI_3005G004700
MADSGNGSRSSSSSSSSPPCASCKLLRRRCTQECVFAPYFPPEDPHKFAIVHKVFGASNV
SKMLQELPAQQRADAVSSLVYEANARMRDPVYGCVGAISYLQQQVSQLQVQLALAKAEIL
CVQMHHDYESASAAAAAAPAPAKQQQLQQQQQEEMECEAYGNLLVQNGLMMNTLNGTGAV
HQQQKQMLGGFGSAGNTAMMLQEACLKKESLWA
>SORBI_3001G147000
MRDAVVVMAVPGAAAGAGGGKSGSGGGAGGAASAAPCAACKLLRRRCAAGCVFAPYFPPG
EPHKFANVHKVFGASNVSKLLQEIPVQHRGDAVSSLVYEANARVRDPVYGCVGAISSLQQ
QVETLQAQLALAQAEMVRLRMSNDYILHRLKAASRANGGGGSSYTGSPSSMSSPKTAEPE
AHCNATPELLDMVVDQPSMDDAHFWSY
>SORBI_3009G102400
MGGGSPCASCKLLRRRCTKDCIFAPFFPADDPHKFAIVHKVFGASNVSKMLQELPVQQRG
DAVSSLVYEANARMRDPVYGCVGAISFLQNQVSQLQMQLAVAQAEILCIQMQRRDDVDGG
GGGPNVDDVVVPPPSSLVVGAGGGADHRHHNHMTMAAAMQQQAMMATDDVDAFLMQNGAG
ATGAIVPPQLIGMGYGGAASAGAMGETTALKRESLWT 
>SORBI_3001G409200
MDYGNASTGSTAAPEQYNYCRSVSPPSRVSSCSPPPPPPPPPPAVLQVVGNVPPTVVLSP
CAACKILRRRCADGCVLAPYFPPTEPAKFTTAHRVFGASNIIKLLQDLPESSRADAVSSM
VYEAEARLRDPVYGCAGAVCRLQKQANELKVQLARAQADLLNAQAQHANLLALFCVEMAN
RRGGNQQQHPSSPLTTTMDGGGGSSGLFGAAYQQTFYDSDLDSATWPDHEAQLWT 
>SORBI_3009G025900
MDCSSDTAVCAVAVAAATAQSPPSSPQPAAAAAVVLSPCAACKILRRRCVDRCVLAPYFP
PTEPHKFATAHRVFGASNIIKLLQELPEEHRADAVSSMVYEAAARIRDPVYGCAGAICQL
QKQVNELKAQLARAHAELAGARAQHAHLLALLCVEVAATASPPSYCGAADYSSSSHHQLA
VVANPMMAADALYVVDGAGAALQMQVGSPVSWADEALWT 
>SORBI_3003G340100
MSTESRERVDEIGKKIKREPDTAALAVAVASASTVPADNHIPHRLGLGLGGVLNTLTPCA
ACKLLRRRCAQECPFAPYFSPHEPHKFAAVHKVFGASNVSKLLLEVAEGERADAASSLVY
EANLRLRDPVYGCMGAISMLQQQVNALEAELEAVRAEILKHRPGGCSHRRRRVGDVDVVG
GVRCGSRAAGEY
>SORBI_3009G058600
MVQEHPYISCSTISCQHRRILLILLCQAHTLKRHKHRKPRSHLFQSTSIPFLSPQAIFFM
STASASEWPDHDELGKKIKRESAAERMTAAARRSCSSPVGAGAVAGAGPGSALNTITPCA
ACKLLRRRCAQECPFSPYFSPLEPHKFAAVHKVFGASNVSKMLLEVHESQRADTANSLVY
EANLRLRDPVYGCMGAILTLQQQVQALEAELATVRAEIVRHRCRPAAVLPSSHASQLLAA
SAAGRGLHAGSRPSVGARAATLAAAAAAAAVGPVASSSSSSAVYAAAAASSSTDYSSITN
ENVPYFG
>SORBI_3007G200400
MSAGAGGGGGMEMDHQHPDSAGSATAVARRCAACKYLRRRCAPDCVLAPYFPASQPRRYA
DVHAVFGTSNLTRVLQSLPVQERGRAADTMATEAHWRVQDPVYGCTGIIHGLQQEIRDVQ
QQLATTRAQLAMHLHGSGTAPPSSSPQPPLAAAAAATVTVNSGGRHRVSVHEDDEEQQQE
EEEEEAPLMDPDEFLDLDGRL 
>SORBI_3001G062800
MSTSATNTEAAAASSSPGKRCAACKNQRRKCGHDCVLAPYFPASDPQRYACVQRVFGASN
VARMLQNLPVHERARAADTMAMEARRRVQDPVYGCAGIVGRLQGEIRAAQCELARTQAQI
AVHAAAAAVRARPAPAVDALAAGQHAPAAPLQQQDDDAAFQGLDALLIDDCRWDGLARLL
>SORBI_3007G122600
MTSSVAPTTAASHLHITTTTATATGTTSAITSPSSNHSLSNAHARSSPHSASSSPRGSST
TGGTGGGSGSGSGSTNQACAACKYQRRKCNPDCPLAPYFPADQQRRFLNAHRLFGVSNIL
KTLKKLRPELCADAMGTLIYQSDMRAQDPVGGCYRLILSLERQLEIETAELSAVLHHLAL
CRQATTAATAMPPQQQQQGGGMADLDVTSSNQPLLLNAQQEVVDALYTTTHEADTAILPT
DEVVHHSPKDDHGEQQQQQLFDYFYYDATASDDASSKPTIDINLDNMQQFDFDDSCAAAD
DDKVDLTAPAGPDEEIRHHQQHLDVNCGQIDDHKDYFEIKAASLVDAFDMRQELQPVVDV
NAGVEIDIKAVDVNAGIGVDIKAMDMNANVDVNVDLQEEDGAINVSTAEAAQMAAESSHC
RLGLGFSSF 
>SORBI_3008G005000
MAGSGSGSGSGSSSSSSSSSPPCASCKLLRRRCTQECVFAPYFPPEDPHKFAIVHKVFGA
SNVSKMLQQRADAVSSLVYEANARMRDPVYGCVGAISYLQQQVSQLQVQLALAKAEILCV
QMQHDESASAAAAPAPAKQQLHHHHHQQEEMECEAYGSLLVQNGLMMNTLNSTGAVHHQQ
QMLGSFGSAGNTAMMLQEACLKKETLWA
>SORBI_3001G503100
MASSGTSGGGGSPGSPCGACKFLRRKCAAECVFAPHFCAEDGAAQFAAIHKVFGASNAAK
LLQQVPPADRSEAAATVTYEAQARLRDPIYGCVAHIFALQQQVASLQMQVLQAKAQVAQT
MAAAGPQGTNPLLQRWPLEPESLSTQSSGCYSDMYCGFGDQEEGSYTR
>SORBI_3004G348800
MAGAAAAAAANGGTTAAAAAATGAGSPCGACKFLRRRCVPECVFAPYFSSDQGAARFAAI
HKVFGASNASKLLSHLPVADRCEAVVTITYEAQARLRDPVYGCVAQIFALQQQVAILQAQ
LMQAKAQLACGVQGAAHSPASHQWPDSASISALLRQDTACSARRPGPLDDCFMPELMAGF
RDDVAAAAQHCAGKVDAGELQYLAQAMMRSPNYSL
>SORBI_3001G261700
MSSSVLGASAGAGGGGSSSSVPSGGVGCGGGGPPCGACKFLRRKCVTGCIFAPYFDSEQG
AAHFAAVHKVFGASNVSKLLLQIPPHKRLDAVVTVCYEAQARIRDPVYGCVSHVFALQQQ
VVNLQTELTYLQGHLSTIELPTPPPFGAQNQMPMTATFCVSNLPSASSNIIPGTVDVSTV
FEPQTQESHWVSLSQQQQQVQQHQFNQQQSVMVGEGPGTGMSGSGAIGGGDLQLLARELL
DRHGITAVGSQSQPKPPPFT
>SORBI_3001G437300
MSAGGGTSTLGGGGPSGSGASGGPGPGGSGGGGGGGGGPCGACKFLRRKCVSGCIFAPYF
DSEQGAAHFAAVHKVFGASNVSKLLLQIPAHKRLDAVVTICYEAQARLRDPVYGCVAHIF
ALQQQVVNLQAELTYLQAHLATLELPSPPPLPAPPQMPLPGAFSISDLPSSTSVPTTVDL
SALFDPPPQQPQWAVQAAQPHHHHHHHQQPQQQQHHQLRQPAPYGAPVRPGGGGPGMAES
SGGGGDDLQSLARELLDRHRSGGVKLEQPPPPPHSR
>SORBI_3001G503000
MTGFGSPCGACKFLRRKCVRGCVFAPYFCHEQGAAHFAAIHKVFGASNVSKLLAHLPLAD
RPEAAVTISYEAQARLRDPIYGCVAHIFALQQQVMTLQAQLASLKAQAAQGQQGVHEDAK
GYVGSAAAEQLGYGYPWCNGNGGVAAAGTVGAPAAQLAGAYGNGGHESLTALLGSSDYMQ
QSLYHAFEHAGADDDDGRQGNDAFEAAAESSSFGAEESGGWRSSSGYQDCEDLQSVAYAY
LNHRS
>SORBI_3003G311100
MSRATQSPSKRANAASVAAVAAAGPAHAQGEEASSLWGAGAPCGACKFLRRRCVPGCVFA
PHFGGSGGGGAGAAQFAAVHKVFGASNVAKMLSRVPVALRRDAASTVCYEAQARIADPVY
GCVGTILALQHQVALVQAELSIAQTELLNHRLALATVHPAYTVASPTSQMVNCSSLSQAV
DFIDTEPKCFPPPLLPLPSQQQREQERERGSPTDVFAHNTPGK  
>SORBI_3007G165100
MTGLGSPCGACKFLRRKCVKGCVFAPYFSHEQGAAHFAAIHKVFGASNASKLLMHLPISD
RCEAAVTMSYEAQARLQDPIYGCVAHIFSLQQQVVSLQAELESFKALATQGYGDGSLPPN
PQKENCERLAPYIQDGQLVFHPTTANNSSVKSERQLYFANDCFTSASTQHSEGYEQDLCM
PDYYNNSNPSCTTQGSGYHDMDDLQSVAFAYLHEA
>SORBI_3008G190800
MEAAGGGGGPPPAVTACAACKYQRRRCVADCPLAPYFPHDRSRVFRSAHRLFGVSNILKT
LERAGPDPDRRHEAMQCVVYESQAWDLYPSAGCVPIIHGLQQRIHQVENELRRVRAHLQA
YQQPQPRDIVDDAAAGVRYSSMPPSSPPPFQLQWTAAAMGEDDEGIAAAAAAAARDDERQ
MMINDNAVTSDDDGNNMPPPPPPHTTLRWTLQPPQYEHPFFVNETSMLPQFQFHYQHHQP
VVAVSTQLPELQEDDMTMVNYFADDDGINNGENDEMPRRQSSTDSSGEKAMWIKMKDNN
>SORBI_3010G259400
MTGGGNGGRGACAVCKHQRRKCEPNCELATYFPAHRMNDFRALHLVFGVANLTKLIKANA
SDAARRRAAETLTWEARWRERDPSDGCYREVSCLRRDNAVLRAENAALRRQLAEQQQLLL
CWSNACSNTGGALLHSASANNGTPPCGGDGLLTAARPHHAPAAPAAMHTTLAYRGMPVCT
MTTANGGGRRPASDAAAIAIRGGGGQVDASRDNKSSAR
>SORBI_3002G039900
MPDDEQAVAVAVAAPCGACRTLRRRCVPGCVFAPYFTAEDFAAVHGVFGASNVSKMLERI
ELPEQRAVAAATLVEEARARQLDPTFGRVSYLRILQEVNDKARTQVDEAREEIAREFGAL
AASQPVDVAAAAPAARVEARAQVDAALKHAREQDARLIGVRMANEARWRELHEPATGTVT
GKHAGNGKGIDVVKRHREPTLSEQTMLMLRAAKQRISRTTGFPDEGERQQMAVVDAEREK
ALFMRQAAPAKQHDYHHHHLGAQHGDTEPPRIPEVYGNGQLTASADASREEAMRSVQAPA
AAPPQQLDSAGQHAGTGQPRHAGDAAAGRTPGQGSTSVLLEAMMQLAGATGEQQHLVAQH
AENEHAVALGHGHPVDISQEMMQLQELLDMAELARNEQMMKNDVMTEMGQWDAAAGVARE
PDVMTMTQQMPANAWQHRDPAPQYAGMCDGRPLEMPQQMEEASTAELAKTTTGNMSQQFA
WAQQHHDPAAAQHASPCHHQMAAASASQVASEQDMLLLLQQHQVGAAELPSTGGARQFDN
LAAQYGDTELTLGYGHPDMHQQVVAAGQVARVQDMNSPQLAARAHQHHAQNGLDIALGNG
HPGDAETQAMLQELAAILELADERAMIRKQWEQDARTMMTQQDPDAAWLQEMLGQKQIEK
ASRPDGPDLDKRLEIMSRQAEARHAQKELGITPDGSAQGILQAQELSAMAEMQRKREMVM
RQFVAAERAREQKLEMLMRQFVAAARAREQELITQQAAAAQQQPVAQQYSETELDVSLGQ
GHGHPYWHQPTVQEMVQKKQLPTVQQMLEEEQLAEAVGFGRHQPDTTLVQQVPAYANGEH
GGGAGATMAFLSPGYAKAAPFRVDQQLQTNGHQMDSSLPPMPPSLSQLHAQASHQQRTDG
GGQGLSSDLAAYLHYESLSRHGTAGFNRGSEGPERR  
>SORBI_3010G037701-70%
MFGVKNLQRMLQKVPPPRRDVCVQTIVYESNLRAADPVRGCCGVIQDLENQLMDTAVELE
VLRRRLESYRRMARGSHSQSQPPNPLAIQQQLMARTSHDTQTQGPSGVGVPPAANELTAT
LPQLPAMEMEPQLSQVPQPRLSTMPP
>SORBI_3002G359700
MSCNGCRVLRKGCSDACVLRPCLQGIDGAEAQGHATVFVAKFFGRAGLMSFLTAVPETQR
PAVFQSLLYEAAGRTINPVSGAVGLLGVGSWQTCQAAVETVLRGGAIGPLPEFDVGRDTF
ALAARRAVGCSTFSTAKRAPTTTRTNVGAPPPVPLPPEPSCDLGLWLSPGSPPAPGERRR
PATPSLNSEESVTTTTTSGGARGGREPELLNLFV
>SORBI_3003G086600
MRMSCNGCRVLRKGCSDNCAIRPCLQWIRSPDAQGNATVFLAKFYGRAGLINLITAGPEH
VRPAIFRSLLYEACGRMLNPVYGSVGLLWSGNWQLCQAAVESVLRGMPIAQPPPLAATAV
PPLRSCDIRHVSRREAAGRGAGAGAVDAAGPGGLHRMANSSRGQFKRSGAHRSGDSGIEL
VFSQPPSASSMLVDIRQAQPLNWAPRQPSHEYSASHDDDGGAVRESDSNASVDTVDVSHV
SQSEPAEPPRESHDERAAEDGLDLTLGLPLAHKVEPSDVDDDQPCHRGGEPMKNWAW   
>SORBI_3001G328500
MSCNGCRVLRKGCSEACVLRPCLQWIDAADAQGHATVFVAKFFGRAGLLSFISAVPDAQR
PALFQSLLYEAAGRTINPVHGAVGLLGTGNWHLCQAAVDTVLRGGAIGPLPELGITGSAG
DLYGPPGAGTGHGGGGGKRAGGWSTFSTAKRVRKAAATGAPPPPPAAEPEASCDLGLCLL
SPGSPPPPAGDRRAPFMRPGTPSITSDDDSVTTTTTTTTTGGGGDREPVLLNLFA  
>SORBI_3001G338600
MRMSCNGCRVLRKGCSDACTIRPCLQWIKSPEAQANATVFLAKFYGRAGLLNLLAAPPAA
QDHLRPAVFRSLLYEACGRIVNPVYGSVGLLWSGQWHACQAAVEAVLKGQPVVQVDAAAA
PPLMLGGRRFDIRHVAKDPDAAAAADLLRVARGRKRAASSSCTSSKPSGNKQRRASTGDN
DEPLTRRPGQEAEEEPEPVVEHDHGHDEESAGSHDHHHHHLQAQQQGSEEDTDVEAASHS
HSHSHSHSHVSQAEPELQSHAPPVSSTQQHADEDDEEEEVGLELTLGLEPLVRQRQQQQP
KSSRYDDHSGLSLSAASSLICLRLQLPA
>SORBI_3009G258300
MSVRPSGPFHCSHHTTPHHTTSSITCFVAIISTTTYHHKAGQIMRLSCNGCRVLRKGCSD
ACTIRPCLQWIKSSDAQANATVFLAKFYGRAGLLNLIAAAPNDALRPAVFRSLLYEACGR
IVNPVYGAVGLLWSGTWHMCQAAVEAVLKGAPIVQVSADDAAADAAAGPSIMNPPPPPAA
AAAAAAAYDIRHVFPKSSSNKHSAGGGAPPPPAAVDAAAQSKDDKHTHRQRLLHKVLVSK
RTSSSSPPSKTKKSKTTTTTTTQNNKPHRAAASLATEHHNDDDDMLMMLVADHSCDEEQQ
HAAVRLASNTNFNSKSRRASSDDDCDDRHSASASLDTEEAASHVSQAAAEEAEPQQDDQL
AEAEQQPPPMGLDLTLGLLTSSAPPPIGCRQGGGSSAAVDEPAGVIGFRFL
>SORBI_3009G199300
MVPMSGSGSTSGTGGGGAAKTHRMVTSCNGCRALRKGCSDGCTIRPCLQWIKSPEAQGNA
THFLAKFYGRAGLLNLIAAAPAGADCQAVFRSLLYEACGRIVNPVYGAVGLLWSGQWPKC
EDAVEAAFKGELGVPVHVVHVDAPPPPLGARLGPSSASYDIRHFAKDSDAAVAADLLRFA
RAAGRTGFKRGKGSPSYGSKAKLLKGNGEATKNVRASPSGSPPLGQQQEVAKELEPMPMV
MEMELEHDGRRDEDNDHHLKGKGSKENTDVEAAAFHVIQGEAEPPLGNQVLVADQEEEVV
VPGLELALGFEPVPVVRQQPSGDQTGSSGLGL
>SORBI_3001G169200
MSCNGCRVLRKGCSDACVLRPSIEWIHGAQPQANATVFVAKFFGRAGLVASLAAVPLHHR
PALFRSLLYEACGRTINPVSGAIGLMWTGNWDLCQAAADAVLRGDSLRALSTVPAAFTER
DMDGLYGDVVVGLATGTASSSSPDENNSSSAPPSRKRRNVVVNGAGVVVRPTGCHQQQQP
AGLLQSCELDLCLTPALSPPPLAGGLLLGGGASDEYSATTTCEDHQPVTGGDHAEARTTP
ALLNLFN 


  
