# Supplementary material for: Phylogeny and Functions of LOB Domain Proteins in Plants
Source: Int J Mol Sci. 2020 Mar 26;21(7):2278. doi: 10.3390/ijms21072278 (PMC7178066; doi:10.3390/ijms21072278)
Supplement: Supplementary file 1 [file ijms-21-02278-s001.zip › Additional file 4. LBD protein sequences/Triticum aestivum.txt]

>TraesCS1A02G111700
MSTASDWQQDHEVGKKIKSESAAEADRMMAAARRSSSLPAAGAGPGSTPSFNTMTPCAAC
KLLRRRCAQECPFSPFFSPLEPHKFASVHKVFGASNVSKMLLEVHESQRGDAANSLVYEA
NLRLRDPVYGCMGAILTLQQQVHALEAELAAVRAQILKHRYRPAAAAAASAVPNVPPSSH
ASQLLAAGGHRPAGSLGLAAPAVGPVASASSSTTVYAAASSSTDYSSITHENVPFFG
>TraesCS1A02G222300
MAGGSPCASCKLLRRRCTKDCIFAPFFPADDPHKFAIVHKVFGASNVSKMLLELPVQQRG
DAVSSLVYEANARVRDPVYGCVGAISFLQNQVSQLQMQLAVAQAEILCIQMQQRDGCQSQ
DDAGRSDGHSLAAMQQMVVDDTAAAEAFLMQNGGGGFPPQLMSSYGGAPASNVHHYGQQD
HLKRESLWT
>TraesCS1B02G131900
MSTASEWQQDHDVGKKIKSESAAEADRMMAAARRSSSLPAAGAGPGSTPSFNTMTPCAAC
KLLRRRCAQECPFSPFFSPLEPHKFASVHKVFGASNVSKMLLEVHESQRGDAANSLVYEA
NLRLRDPVYGCMGAILTLQQQVHALEAELAAVRAEILKHRYRPAAAAAASAVPNVPPSSH
ASQLLAAGGHRPAGSLGLAAPAVGPVASASSSTTVYATASSSTDYSSITHENVPYFG 
>TraesCS1B02G235700
MAGGSPCASCKLLRRRCTKDCIFAPFFPADDPHKFAIVHKVFGASNVSKMLLELPVQQRG
DAVSSLVYEANARVRDPVYGCVGAISFLQNQVSQLQMQLAVAQAEILCIQMQQRDGCQSK
DDAGRSDGHSLAAMQQMVVDDTAAAEAFLMQNGGGGFPPQLMSSYGGAPASNVHHYGQQD
HLKRESLWT
>TraesCS1D02G113100
MSTASEWQQDHEVGKKIKSESAAEADRMMAAARRSSSLPAAGVGPGSTPSFNTMTPCAAC
KLLRRRCAQECPFSPFFSPLEPHKFASVHKVFGASNVSKMLLEVHESQRGDAANSLVYEA
NLRLRDPVYGCMGAILTLQQQVHALEAELAAVRAEILKHRYRPAAAASAVPNVPPSSHAS
QLLAAGGHRPAGSLGLAAPGAGPVPSASSSTTVYATASSSTDYSSITHENVPYFG
>TraesCS1D02G224000
MAGGSPCASCKLLRRRCTKDCIFAPFFPADDPHKFAIVHKVFGASNVSKMLLELPVQQRG
DAVSSLVYEANARVRDPVYGCVGAISFLQNQVSQLQMQLAVAQAEILCIQMQQRDGCRSQ
DDAGRSDGHSLAAMQQMVVDDTAAAEAFLMQNGGGGFPPQLMSSYGGAPASNVHHYGQQD
HLKRESLWT
>TraesCS3A02G295100
MQEEPAPPRKRGGAVHGSAAREQQQQADETSSSAGPGAPCGACKFLRRRCVPGCVFAPHF
SGSGRERGAAQFAAVHRVFGASNVAKLLSRVPVALRRDTARTVCYEAQARVADPVYGCVG
TILALQHQVALLQGQLSVLQTQLFNCRLALASTHPDGAEQLAVLQPAYSAASAPSQMVNY
DDLPQAVDFMDVEPQMRGLESLQLSQPPHRDEDESQGVSPFSDNAGGQRQL 
>TraesCS3A02G093200
MASPSSTGNSAVSVVVAAPTTPGAGAPCAACKFLRRKCLPGCVFAPYFPPEEPQKFANVH
KVFGASNVTKLLNELPPHQREDAVSSLAYEAEARVKDPVYGCVGAISVLQRQVHRLQKEL
DAAHTELLRYACGELGGIPTALPVVTASIPTGRLSSAAMPCPGQLGGGMYSGGSGGGFRR
LGLVDAIVPQPPLSAGCYYNMRSSNNAGGSVAAEVAPVQIPYASMANWAVNAISTITTTS
GSESIVMDHKEGGDSSM
>TraesCS3A02G346300
MSTERERLDEIGKKIKREPDPTAAAAIAGVVVAVSPTEHHVPRRLGLVGPGIVGAPNIAT
PCAACKLLRRRCAHECPFAPYFSPHEPHKFAAVHKVFGASNVSKMLLEVPEAERADAASS
LVYEANLRLRDPVYGCMGAISMLQQQVNALEAELQAVRAEIFKHRYRQAGVGVGAAHLIV
DDDVSAAAAGGFRAPATSLVHTADVVSVAEAGQEVATMPSTATATAYAAGQPSSTDYSSL
DTSEHDAYFG 
>TraesCS3B02G378100
MPCLLSTLSFLAIPNFTLLYSPSLSIVPVSSVSPSPRRGGEHASMSTERERLDEIGKKIK
REPDPASAIAGVVVAVSQTEHHVPRRLGLVGPGIGGAANIATPCAACKLLRRRCAHECPF
APYFSPHEPHKFAAVHKVFGASNVSKMLLEVPEPERADAASSLVYEANLRLGDPVYGCMG
AISMLQQQVNALEAELQAVRAEIFKHRYRQTGVGVGVGAANLIVDDDVSAAAAGGFMAPA
TSLVHTAGVVSVAEAGQEVDTMPSTATAYAAGQPSSTDYSSLDTSEHDAYFG 
>TraesCS3B02G108500
MASPSSTGNSAVSVVVAAPTTPGAGAPCAACKFLRRKCLPGCVFAPYFPPEEPQKFANVH
KVFGASNVTKLLNELPPHQREDAVSSLAYEAEARVKDPVYGCVGAISVLQRQVHRLQKEL
DAAHTELLRYACGELGGIPTALPVVTASIPTGRLSSAAMPCPGQLAGGMYSGGSGGGFRR
LGLVDAIVPQPPLSAGCFYNMRSSNNAGGSVAAEVAPVQIPYASMANWAVNAISTITTTS
GSESIVMDHKEGGDSSM 
>TraesCS3D02G308000
MYAVRACVRMRSAMQEEPAPPRKRGGAVHGSAAREQQQQQQADETSSSAGPGAPCGACKF
LRRRCVPGCVFAPHFSGSGRERGAAQFAAVHRVFGASNVAKLLSRVPVALRRDTARTVCY
EAQARIADPVYGCVGTILALQHQVALLQGQLSVLQTQLFNCRLALASTHPDSAEQLAVLQ
PAYSAASAPSQMVNYDDLPQAVDFMDVEPQMRGLESLQLSQPPHRDEDESQGVSPFSDNA
GGQRQL 
>TraesCS3D02G340000
MSTERERLDEIGKKIKREPDPAAAIAGVVVAVSPTEHHGPRRLGLVGPGIGGAANIATPC
AACKLLRRRCAHECPFAPYFSPHEPHKFAAVHKVFGASNVSKMLLEVPEAERADAASSLV
YEANLRLRDPVYGCMGAISMLQQQVNALEAELQAVRAEIFKHRYRQAGVGVGVANLIVDD
DVSAAAAGGFMAPATSLVHTADVVSVAEAGQEVAVMPSTATATAYAAGQPSSTDYSSLDT
SEHDAYFG 
>TraesCS3D02G093500
MASPSSTGNSAVSVVVAAPTTPGAGAPCAACKFLRRKCLPGCVFAPYFPPEEPQKFANVH
KVFGASNVTKLLNELPPHQREDAVSSLAYEAEARVKDPVYGCVGAISVLQRQVHRLQKEL
DAAHTELLRYACGELGGIPTALPVVTASIPTGRLSSAAMPCPGQLAGGMYGGGSGGGFRR
LGLVDAIVPQPPLSAGCFYNMRSSNNAGGSVAAEVAPVQIPYASMANWAVNAISTITTTS
GSESIVMDHKEGGDSSM 
>TraesCS4A02G107300
MDYSNEATITAAAQPYGRSMSPPSRVSSCSPPPVFPLMGNAPSSPPTIVLSPCAACKVLR
RRCADGCMLAPYFPPTGPAKFTTAHRVFGASNIIKLLQDLPESSRADAVSSMVYEAEARL
RDPVYGCAGTVCRLQKEANELKVDLARAQANLLSIQTQHANLLALVCVEFAANHRGDQQL
HQPPPLGDQLNGIGGSGGGAMYQPLYNSDFDSAPWEEARQLWT 
>TraesCS4A02G235100
MSSSNSPCAACKLLRRKCTQGCVFAPYFPPDQPAKFANVHKVFGASNVSKLLNEIPVAQR
EDAVNSLAYEAEARLRDPVYGCVAYISVLQLKIKQVREEIANARKELAGYIGQAAYAPVV
PVQHPHAQYAAAGMGLVQPHPHPHQQMAMQQQQHPYHQQQIAEAQHLAAVVEVARAGQQQ
QQQQHHHQHQQHEMMMMRQTYANVHGGAAAGPTVAVEPPQQAAAYDGTAPFLIQQQASPS
ALTYRMEEPSPPPQSSGHSHVDMSHASQQQRHQHTDGSDEGSGGAPTA 
>TraesCS4A02G297500
MKEVAAAGAGVSPCAACKLLRRRCSPGCVFAPYFPSGEPHRFASVHKVFGASNISKLLQE
IPAEHRGDTVSSLVYEANARVRDPIYGCVGAITSLQRQVESLQTQLALAQAEMVRLRMAN
AYGAARHNGGGSTASGSPSSMSSPTKTADHHDMAVDQSGVMELELECSRFWAY
>TraesCS4A02G312500
MTGFSSPCGACKFLGRRCVNGCVLAPHLCHEQGAAHFAAIHKVFGASNASKLLTSLPATD
RREAAVTISYEAQARQHDPVYGCVAHIFALQQQVVNLQAQLESLKAQEPVQGYTNTCSVS
SPEEDSMKAKVMAYEKGEARMPHPGHSVKIERESYFGNDAMTSCTSMQYSQDYNSSHVYT
PDYTASFKFNDESIHGSTMFPVDMQDYLQENGYYDTEGL 
>TraesCS4A02G067300
MSSGGGSSTLGGCGGPSGSGSGSGGGGGGGGLGGGGGGPCGACKFLRRKCVSECIFAPYF
DSEQGAAHFAAVHKVFGASNVSKLLLQIPAHKRLDAVVTICYEAQARLRDPVYGCVAHIF
ALQQQVVNLQAELTYLQTHLATLELPSPPLPAAPQMPMAMPAQFSISDLPSTTNIPTTID
LSALFEPPAQPQWALQQHHQHQLRQQPSYGAMAHRGGSSSMAEGSAGSGSGSGSGDLQTL
ARELLDRHGRSGVKPELQPPPPPHPR 
>TraesCS4A02G415300
MAGAGVTTTGSPCGACKFLRRRCAAECVFAPYFCAEDGASQFAAIHKVFGASNAAKLLKQ
VAPGDRSEAAATVTYEAQARLRDPVYGCVAHIFALQQQVAALQAQVAHARTQAHLGPAAT
AMHPLLQQQLQQQAWQVAEQHDHQSMTSTQSSSGCYSGAHQRSDGSSLHGAEMYCGYGEQ
EEGSY  
>TraesCS4A02G415400
MALGRPLHSNHPQQQQQPAIATTAPERDSTIGSPSDPAIITGRLMSMTGLGSPCGACKFL
RRKCARGCVFAPYFCHEQGAAHFAAIHKVFGASNVSKLLAHLPIADRAEAAVTVSYEAQA
RLRDPVYGCVAHIFALQQQVMTLQAQLASLKAHAAPAPQGMQHQDDVKGYVGGGAADQYG
HGGAYQWHNGLGVGAAAAQQQCAYGGNGGAAAGHDSITALLAGSAASDYMMYHALEQSAS
DDDGHAAAAGFETADQSSFGTEESGWRSSSRYQDCEDLQSVAYAYLKRS  
>TraesCS4B02G016200
MKEVAAGGAGVSPCAACKLLRRRCSPGCVFAPYFPSGEPHRFASVHKVFGASNISKLLQE
IPAEHRGDAVSSLVYEANARVRDPIYGCVGAITSLQRQVESLQTQLALAQAEMVRLRMAN
AYGTARHGRNGGGSTASGSPSSMSSPTKTADHHDMAVDQSGVMELELECSRFWSF 
>TraesCS4B02G197100
MDYSNEATITAATQPYVRSMSPPSRVSSCSPPPVFPLMGNAPSSPPTIVLSPCAACKLLR
RRCADGCMLAPYFPPTEPAKFTTAHRVFGASNIIKLLQDLPESSRADAVSSMVYEAEARL
RDPVYGCAGAVCRLQKEANELKVDLARAQADLLSIQTQHANLLALVCVEFAANHRGDQQL
HQPPPLGDQLNGIGGSGGGAMYQPLYDSDFDSAAWEEARQLWT 
>TraesCS4B02G224600
MSSGGGSSTLGGCGGPSGSGSGSGGVGGGGLGGGGGGPCGACKFLRRKCVSECIFAPYFD
SEQGAAHFAAVHKVFGASNVSKLLLQIPAHKRLDAVVTICYEAQARLRDPVYGCVAHIFV
LQQQVVNLQAELTYLQTHLATLELPSPPLPAAPQMPMAMPAQFSISDLPSTTNIPTTIDL
SALFEPPAQPQWAVQQHHQHQLRQHPSYGAMAHRGGSSMAEGSAASGSGSGELQTLAREL
LDRHGRSGVKPELQPPPPPHPR
>TraesCS4B02G316100
MAGAGVTTTGSPCGACKFLRRRCAAECVFAPYFCAEDGASQFAAIHKVFGASNAAKLLQQ
VAPGDRSEVAATVTYEAQARLRDPVYGCVAHIFALQQQVVALQAQVAHARTQAQLGAATA
MHPLLQQQLQQQAWQVAAAAEQHDHQSMTSTQSSSGCYSGAHQRSDGSSLHGAEMYCGYG
EQEEGSY 
>TraesCS4B02G316200
MALGRPLHSNHHHHHQQQRSPRHRRETTQSVPSPSDPGIITGRLMSMTGLGSPCGACKFL
RRKCARGCVFAPYFCHEQGAAHFAAIHKVFGASNVSKLLAHLPISDRAEAAVTVSYEAQA
RLRDPVYGCVAHIFALQQQVMTLQAQLASLKAHAPPAPQGVQHQNDVKGYVGGGGADQYA
HGGYQWPNGNGVGAAAAQQQCAYGGNGGAAAGHDSISALLAGSAASDYMMYHALEQSASD
DDGHAAAAGFEAADQSSFGTEESGWRSSSGYQDCEDLQSVAYAYLNRS 
>TraesCS4B02G079900
MSSSNSPCAACKLLRRKCTQGCVFAPYFPPDQPAKFANVHKVFGASNVSKLLNELPVAQR
EDAVNSLAYEAEARLRDPVYGCVAYISVLQLKIKQVREEIANARKELAGYIGQAAYAPVV
PVQHPHAQYAAAGMGLVQPHPHPHQQMAMQQQQPYHQQQIAEAQHLAAAVEVARAGQQQQ
QQHHHQHQQHEMMMMRQTYGNVHGAAAGPTVAVEPPQAAAYDGTAPFLIQQQASPSALTY
RMEEPSPPPQSSGHSHVDMSHAPQQQRHQHTDGSDEGSGGAPTA  
>TraesCS4B02G001200
MIHSTSCKEQEYTTSIDQAPGAMTGFSSPCGACKFLRRRCVNGCVFAPHFCHEQGAAHFA
AIHKVFGASNASKLLMSLPATDRREAAATISYEAQARLHDPVYGCVAHIFALQQQVVNLQ
AQLESLKAQEPVQGRTNTCSVSSPEEDSIKAKAMAYQKGEARMPQPGHSVKIERESYFGN
DAMTSCTCMQYSQDYNSSHVYATDYPASFNDDSIHSSTMFPVDMQEYLQESGYYDAEGL 
>TraesCS4D02G001700
MTGFSSPCGACKFLRRRCVNGCVFAPHFCHEQGAAHFAAIHKVFGASNASKLLMSLPATD
RREAAVTISYEAQARQHDPVYGCVAHIFALQQQVVNLQAQLESLKAQEPVQGHTNTCSAS
SPEEDSIKAKVMAYQKGEARMPQPGHSVKIESESYFGNDGMACTSMQYSSQDYNSSHVYT
TGYPASFNDDSIHSSTMFPIDMQEYLQESGYYDTEGH 
>TraesCS4D02G197400
MDYSNEATITAAAQPYGRSMSPPSRVSSCSPPPVFPLMGNAPSSPPTIVLSPCAACKVLR
RRCADGCMLAPYFPPTEPAKFTTAHRVFGASNIIKLLQDLPESSRADAVSSMVYEAEARL
RDPVYGCAGAVCRLQKEANELKVDLARAQADLLSIQTQHANLLALVCVEFAANHRGDQQL
HQPPPLGDQLNGIGGSGGGAMYQPLYDSDFDSGAWEEARQLWT 
>TraesCS4D02G225200
MSSGGGSSTLGGCGGPSGSGSGSGGGGGGGGLGGGGGGPCGACKFLRRKCVSECIFAPYF
DSEQGAAHFAAVHKVFGASNVSKLLLQIPAHKRLDAVVTICYEAQARLRDPVYGCVAHIF
ALQQQVVNLQAELTYLQTHLATLELPSPPLPAAPQMPMAMPAQFSISDLPSTTNIPTTID
LSALFEPPAQPQWALQQHHQHQLRQQPSYGAMAHRGGSSSMAEGSVGSGDLQTLARELLD
RHGRSGVKPELQPPPPPHPR
>TraesCS4D02G312700
MAGAGVTTTGSPCGACKFLRRRCAAECVFAPYFCAEDGASQFAAIHKVFGASNAAKLLQQ
VAPGDRSEAAATVTYEAQARLRDPVYGCVAHIFALQQQVVALQAQVAHARTQAQLGAATA
MHPLLQQQLQQQAWQVAAAADQHDHQSMTSTQSSSGCYSGAHQRSDGSSLHGAEMYCGYG
EQEEGSY
>TraesCS4D02G312800
MALGRPLHSNHPQQQQRSPRHRRETTQSVRSPSDPAIITGRLMSMTGLGSPCGACKFLRR
KCARGCVFAPYFCHEQGAAHFAAIHKVFGASNVSKLLAHLPISDRAEAAVTVSYEAQARL
RDPVYGCVAHIFALQQQVMTLQAQLASLKAHAPPAPQGMQHQDDVKGYVGGGAADQYAHG
GYQWHNGNGVGAAAAQQQCAYGGNGGATAGHDSISALLAGSAASDYMMYHALEQSASDDD
GHAAVAAFEVAEQSSFGTEESGWRSSSGYQDCEDLQSVAYAYLNRS 
>TraesCS4D02G341500
MQEEDQEGGGNNPKRCAACKYLRRRCAHDCVLAPYFPASHPHRYASVHRVFGASNVARLL
QSLPVDERAQAAETMAMEAQWRVEDPVYGCTGVISQLQEEILATQCELARTQAQLAIVHA
HGAQLQDSTVAFPPPQPQPRRIDGHHVPVAQRQGQEEAAPLLDPDEFLDLDGF 
>TraesCS4D02G078800
MSSSNSPCAACKLLRRKCTQGCVFAPYFPPDQPAKFANVHKVFGASNVSKLLNELPVAQR
EDAVNSLAYEAEARLRDPVYGCVAYISVLQLKIKQVREEIANARKELAGYIGQAAYAPVV
PVQHPHAAQYAAGMALVQPHPHPHQQMAMQQQHPYHQQQIADAQHLAAAVEVARAGQQQQ
QHHHQHQQHEMMMMRQTYANVHGGAAAGPTVAVEPPQAAAYDGTAPFLIQQQASPSALTY
RMEEPSPPPQSSGHSHVDMSHAPQQQRHQHTDGSDEGSGGAPPA 
>TraesCS4D02G014600
MGRWVGSKVMNQLTDGADKRRGTESREGPADASCWCYVLVQPRHHPCLANFCFLTPAKKK
KKNFSLLTVGLCALQCRASSILSKRLPLPFHDATQARPAPVPYNQGGIAFAFHLPTTNLA
EEEAARQGMKEAAAGVSPCAACKLLRRRCSPGCVFAPYFPSGEPHRFASVHKVFGASNIS
KLLQEIPAEHRGDAVSSLVYEANARVRDPIYGCVGAITSLQRQVESLQTQLALAQAEMVR
LRMANAYGGGGSSASGSPSSMSSPTKATPDHHHMAVDQPGVMELELECSRFWSF 
>TraesCS5A02G152200
MAGAQTGSSATPCASCKLLRRRCARDCVFAPYFPPEDPHRFATVHRVFGASNVSKMLQEL
PAAQRADAVSSLVYEATARMRDPVYGCAGAISYLQQQVSQLQVQLAVAQAEILQRINHPS
PASAFHLQELQQRQVQQQQQMQMDDDDKAYSSLVMQNDLMSTLLLQEACLKKESLWT  
>TraesCS5A02G515300
MSTTGDVEVEMHEEDQEGGGRRCAACKYLRRRCAHDCVLAPYFPASHPHRYASVHRVFGA
SNVARLLQSLPVDERAQAAETMEMEAQWRVEDPVYGCTGIISQLQEEIQATQCELARTRA
QLAIVPAHGAQLQGSTVALPPPPQHQRDDGHRVPISQMQGLGEAVPLLDPDEFLDLDGI
>TraesCS5B02G150800
MAGAQTGSSATPCASCKLLRRRCTRDCVFAPYFPPEDPHRFATVHRVFGASNVSKMLQEL
PAAQRADAVSSLVYEATARMRDPVYGCAGAISYLQQQVSQLQVQLAVAQAEILQRINHPS
PAAAFHLQELQQRQVQQQQQMQMDDDDKAYSSLVMQNDLMSTLLLQEACLKKESLWT 
>TraesCS5B02G282700
MSTAGNEVEPEELQEEEEEEEGGGGNPRRCAACKYLRRRCGHGCALAPYFPASRPRRYAN
VHRVFGASNVARLLQSLPVEERAQAAETMAMEAQWRVGDPVYGCAGVINRLQEEILATQC
ELARTRAQLAIVVAHGAQQAPRSVPLPPPHSPLRAGGDRVAGMQRQGGQQDVPLDGPFID
TDEFLDLDGF
>TraesCS5D02G157400
MAGAQTGSSATPCASCKLLRRRCTRDCVFAPYFPPEDPHRFATVHRVFGASNVSKMLQEL
PAAQRADAVSSLVYEATARMRDPVYGCAGAISYLQQQVSQLQVQLAVAQAEILQRINHPS
PATAFHLQELQQRQAQQQQQMQMDDDDKAYSSLVMQNDLMSTLLLQEACLKKESLWT
>TraesCS6A02G053700
MIHFTSCKEQEYTTSIDQVAGAMIGFSSPCGACKFLRRKCVSGCVFAPHFCHEQGAAHFG
TIHKVFGASNVSKLLTGLPSIDRRKAAATISYEAQARLHDPVYGCVAHIFALQQQAVNLQ
AQLESLKAQAPQGYTNTCSVSSPEEDSIKAKVMAYQKGEARMPRPAELCPAVKSESESYF
GNDLMTCTSMQSSQDYNISHVYTPDYTAPFNDEGIHSSTMLPVDIQEYLQDNGNYWH 
>TraesCS6A02G398400
MAAAAGGGVAGVAGSPCGACKFLRRRCVAECVFAPYFSSEQGAARFAAIHKVFGASNAAK
LLAHLPLADRCEAVVTITYEAQSRLRDPVYGCVAQIFALQQQVAILQAQLMQARAQIACG
VQSTASPVSHQWPDSSSSSIASLLRQQEVNSGSFATGGPLLPELMGGDVSMLQQHCGGKV
EGGGGGGAGDLQYLAQAMMRSSNYSL
>TraesCS6B02G072200
MIHFTSCKEQEYTTNIDQVAGAMTGFSSPCGACKFLRRKCVNGCVFAPHFCHEQGAAHFG
AIHKVFGASNVSKLLTSLPAIDRREAAATISYEAQARLHHPVYGCVAHIFALQQQAVNLQ
AQLESLKAQAPQGYTNTYSASSPEEDSIKAEVMACQKGEARMPRPAELCPSVKSESESYF
GNGLMTCNSMQSSQDYNISHVYTPNYTAPFNDDGIHSSTMFPVDIQEYLQENGNYWH 
>TraesCS6B02G438700
MAAAAGGGAGGGVAGVAGSPCGACKFLRRRCVAECVFAPYFSSEQGAARFAAIHKVFGAS
NAAKLLAHLPLADRCEAVVTITYEAQSRLRDPVYGCVAQIFALQQQVAILQAQLMQARAQ
IACGAQSTTSPVSHHQPQPWLQDTSIAALLRQQENGSSFAAGGALLPELMSGDVSMLQQH
CGGKVEGGGGGGAGDLQYLAQAMMRSSNYSL
>TraesCS6D02G382600
MAAAAAAGAGGVAAGVAGSPCGACKFLRRRCVAECVFAPYFSSDQGAARFAAIHKVFGAS
NAAKLLAHLPLADRCEAVVTITYEAQSRLRDPVYGCVAQIFALQQQVAILQAQLMQARAQ
IACGVQSTTSPVSHQWPDSTSSSIASLLRQQEVNSGSFATGGALLPELMGGDVSMLQQHC
GGKVEGGGGGAGDLQYLAQAMMRSSNYSL
>TraesCS7A02G228900
MSGSSTSASVSVGGRPSGCSGGPCGACKFLRRKCADDCIFAPYFDSEQGVEHFTAVHKVF
GASNVSKILNQAPPHKRLDAAITVCYEAKARLRDPIYGCVGDIFALQQRVANLQAEVAFL
QAHLTTPQQPSPPPFPSPPYIPMTTEFSISELASLSNVPNTVELSSLFDPSMQWAFQQQH
QQPYGQTGEGSAGRGNTNSNGDDLQALARELLDRRSTGLTPQQPSNTQF 
>TraesCS7B02G195100
MSGSLTSASVSIGGRPIGSSGGPCGACKFLRRKCADDCIFAPYFGSEKGVEHFTAVHKVF
GASNVSKILNQAPPHKRLDAAITICYEAKARLRDPIYGCVGDILALQQRVANLHAEVAFL
QAHLTTLQQPSPPPFPSPPCMAMTTEFSISELASLSNVPNTMELSSLFDPSMQWAFQQQH
QQPYDQTGEGSVGIGNTNSNGDDLQALARELLDRQSTGSTPQQPSNTQF 
>TraesCS7D02G229900
MSGSSTSAGVSIGGRPGGSSGGPCGACKFLRRKCADDCIFAPYFGSEQGVEHFTAVHKVF
GASNVSKILNQAPPHKRFDAAITVCYEAKARLRDPIYGCVGDIFALQQRVANLQAEVASL
QAHLTTLQQPSPPPFPSLSYMPMTTEFSISELASLSNVPNTVELSSLFDPSMQWAFQQEH
QQPYGQTGEGSSGRGNTNSNGDDLQALARELLDRRSTGSAPQQPLNTQF
>TraesCSU02G132900
MIHFASCKEQEYTTSIDQVAGAMTGFPSPCGACKFLRRKCVNGCVFAPHFCHEQGAAHFA
AIHKVFGASNVSKLLTGLPSIDRREAAATISYEAQARLHDPVYGCVAHIFALQQQVVNLQ
ARLESLKAQAPQEYTYSVSSPEEDSIKAKVMAYQKGEARMPRPAELCPAVKSEGESYFGN
DLMTCTSMQSSQDYSMSHVYTPDYTAPFNDEGIHSSTMFPVDIQEYLQENGNYWH
>TraesCS1A02G260000
MASSSASSFPGSVITMASSAAAVGAASSGAAGTGSPCAACKFLRRKCQPDCVFAPYFPPD
NPQKFVHVHRVFGASNVTKLLNELNPYQREDAVNSLAYEADMRLRDPVYGCVGVISVLQH
QLRQLQQDLSRARYELSKYQAAAAVAVSASVGCNGAPAMADFIGNTVPNCTQNFINISHS
TAIGAGLGFGHDQFAAVQMLARSYEGEGAVARLGVNGGSGSGGYDFGYTSAMGVGPVSGL
GPLSGGPFLKPGTAGGDERHTAAQ 
>TraesCS1B02G270400
MASSSASSFPGSVITMASSAAAVGAASSGAAGTGSPCAACKFLRRKCQPDCVFAPYFPPD
NPQKFVHVHRVFGASNVTKLLNELNPYQREDAVNSLAYEADMRLRDPVYGCVGVISVLQH
QLRQLQQDLTRARYELSKYQAAAAVAVSASVGCNGTPAMADFIGNTVPNCTQNFINISHS
TAIGAGLGFGHDQFAAVQMLARSYEGEGAVARLGVNGGSGGGYDFGYTSAMGVGPVSGLG
PLSGGQFLKPGTAGGDERHTAAQ
>TraesCS1D02G259900
MASSSASSFPGSVITMASSAAAVGAASSGAAGTGSPCAACKFLRRKCQPDCVFAPYFPPD
NPQKFVHVHRVFGASNVTKLLNELNPYQREDAVNSLAYEADMRLRDPVYGCVGVISVLQH
QLRQLQQDLTRARYELSKYQAAAAVAVSASVGCNGTPAMADFIGNTVPNCTQNFINISHS
TAIGAGLGFGHDQFAAVQMLARSYEGEGAVARLGVNGGSSGGYDFGYTSAMGAGPVSGLG
PLSGGPFLKPGTAGGDERHTAAQ
>TraesCS3A02G402300-TaAS2
MASSSASSLPAPGGSVITLAASSAGGNGAGGVCGTGSPCAACKFLRRKCQPDCVFAPYFP
PDNPQKFVHVHRVFGASNVTKLLNELHPYQREDAVNSLAYEADMRLRDPVYGCVAVISIL
QRNLRQLQQDLARAKYELSKYQSAAGPNGSQSMAEFIGSAVPNGVASFINVGHSAALGSV
GGVTGFGQDHQFAAVQMLSRSYEAAEPIARLGLNGGYEFGYSAAALAGAGSVPGLGMLGG
SPFLKPGIAGSDERGGAGQ   
>TraesCS3B02G435700
MASSSASSLPAPGGSVITLAVSSAGGNGAGGVCGTGSPCAACKFLRRKCQPDCVFAPYFP
PDNPQKFVHVHRVFGASNVTKLLNELHPYQREDAVNSLAYEADMRLRDPVYGCVAVISIL
QRNLRQLQQDLARAKYELSKYQSAAGPNGSQAMAEFIGSAVPNGVASFINVGHSAALGSV
GGVTGFGQDHQFAAVQMLSRSYEVAEPIARLGLNGGYEFGYSAAGMAGAGSVPGLGMLGG
SPFLKPGIAGSDERGGAGQ 
>TraesCS1A02G062200
MESSGDTAPLHSSPTPTSPPAMATGAAVVMSPCAACKILRRRCVDRCVLAPYFPPTDPHK
FATAHRVFGASNIIKLLQDLPEEQRADAVSSMVYEAAARARDPVYGSAGAICQLQRQVDG
LKAQLARAQAELAAARAHHAHLVALLCVEVDAYCTGGGGSQTQLAAPPGVGSAHADALYV
VDGGAAGGGGIMQAGHVGWADEPLWT
>TraesCS1B02G080600
MESSGDTAPLHSSPTPTSPPAMATGTAVVMSPCAACKILRRRCVDRCVLAPYFPPTDPHK
FATAHRVFGASNIIKLLQDLPEEQRADAVSSMVYEAAARARDPVYGSAGAICQLQRQVDG
LKAQLARAQAELAAARAHHAHLVALLCVEVATAAATPPQDAYCTGVGGSQSQLAAPPGVG
SAPTDALYTVDGSAAGGGGIMQAGHVGWADEPLWT
>TraesCS2D02G008400
MESSGDTAPLHSSPTPTSPPAMATGTAVVMSPCAACKILRRRCVDRCVLAPYFPPTDPHK
FATAHRVFGASNIIKLLQDLPEEQRADAVSSMVYEAAARARDPVYGSAGAICQLQRQVDG
LKAQLARAQAELAAARAHHAHLVALLCVEVATAAAAPPQDAYCAAGGGSQSQLAAPPGVG
STPADALYVVDGSAVGGGGIMQAGHVGWADEPLWT  
>TraesCS3A02G205500
MSATPWHPPETAESSSGLSSSSSYPPAAAAQHPACSACKHQRRKCTPGCPLAPYFPADKP
GSFRNSHRLFGIKNILRFLTRAGPEKRDDCMKSILYEADARASDPVLGAYGLLQSHQREL
ALATAELVALKEQLELHGHAAQHRSAPDALGFLSPVQPWMPQPPSMYPIQEGQQQPIYGS
YVLAGAAKIDEDATIGVKLDEDDVMPMQHDDHADGCTTHYGRLEPSSSSSYRSSDTSPRG
LLNRRALGLKYNPG  
>TraesCS3A02G492000
MTSSSAASSSHLHITITNASSTITTNTNATKSQSQSQHHHSSSVSPRSGGSGGGGGGGTT
NQACAACKYQRRKCNPDCPLAPYFPADQQRRFLNAHRLFGVSNILKTLRRLKPELCDAAM
QTLIYQAEMRAMDPVGGCCSMIIDLEHTSELLSAELAALQQHLDMCRQAASGVAGGDVMD
GPCADLEVTSSNHQQEQLLLHADQDQVVDALYVAQEGADPVMQNGADHDDSRQPQYHGGQ
QQQQQQQLYDYFYYEATGAGSDEAGRKPSGSGVDINVDVMQHFDYDSSCDRTGADDQLEP
MISSSLEEHYQIGQKEYEMKVASFVDVLDVRPELQAVDGNADIGIKEELQEEDPKNNDDD
IALRKAAHMAESSHCRLGLGF 
>TraesCS3B02G553000
MTSSSAASSSHLHITITNNASSTITTNTNNNTKSHHSSSVSPRSGSGGSGSGGGGGGGGG
TTNQACAACKYQRRKCNPDCPLAPYFPADQQRRFLNAHRLFGVSNILKTLRRLKPELCDS
AMQTLIYQAEMRAMDPVGGCCRMIIDLEHTSELLSAELAALQQHLDMCRQAAASGVAGGD
VMDGPCADLEVTSSNHQQEQLLLHADQDHHQALYIGQEGADPVIQNGADHDDSRQPQYHG
GQQHQQQQLYDYFYYEATGAGSDEAGRKPSGSGVDINVDVMQHFDYDSSCEVDDHHKVDQ
LEPMISSSLDEHYQIGQKEYEMKVASFVDVLDVRPELQAVDGNADIGVKEELQEEDPKNN
DDIALRKAAHMAAESSHCRLGLGF 
>TraesCS3D02G397200
MASSSASSLPAPGGSVITLAASSAGGNGAGGVCGTGSPCAACKFLRRKCQPDCVFAPYFP
PDNPQKFVHVHRVFGASNVTKLLNELHPYQREDAVNSLAYEADMRLRDPVYGCVAVISIL
QRNLRQLQQDLARAKYELSKYQSAAGQNGSQAMAEFIGSAVPNGVASFINVGHSAALGSV
GGVTGFGQDHQFAAVQMLSRSYEAAEPIARLGLNGGYEFGYSAAAMAGAGSVPGLGMLGG
SSFLKPGIAGSDERGGAGQ 
>TraesCS3D02G498100
MTSSSAASSSHLHITITNASSTITTNTNATKSQSQSQHHHSSSVSPRSGGSGGGGGGGTT
NQACAACKYQRRKCNPDCPLAPYFPADQQRRFLNAHRLFGVSNILKTLRRLKPELCDAAM
QTLIYQAEMRAMDPVGGCCRMIIDLEHTSELLSAELAALQQHLDMCRQAASGVAGGDVMD
GPCADLEVTSSNHQQEQLLLHADQDHQVVDAIYVAQEGADPVIQNGADHDDSRQPQYHGG
QQQQQQQQLYDYFYYEATGAGSDEAGRKPSGSGVDINVDVMQHFDYDSSCEVDDHHKVDQ
LEPMISSSLEEHYQIGQKEYEMKVASFVDVLDVRPELQAVDGNADIGIKEELQEEDPKNN
DEDIALRKAAHMAESSHCRLGLGF 
>TraesCS4B02G346500
MQEEDQEGVGNNQRRCAACKYLRRRCAHDCVLAPYFPASHPHRYASVHRVFGASNVARLL
QSLPADERAHAAEAMAMEAQWRVEDPVYGCAGIISQLQEEIQATQCELARTRAQLAIVPA
HGAQLQALPPPPPPQPDDGHSVPVAQRQGQGEAVPLLDPDEFLGLDGL
>TraesCS5A02G191900
MTRSSSSSSPPPAACHLQITTAATTAAAANSSANPSSPVAHSSSSSSSRVAGAAAGSGQN
QACAACKYQRRKCNPDCPLAPYFPADQQRRFLNAHRLFGVGHIQATLRETPPDLHTDAMR
ALIFQAEARAYDPVGGCCRIILDYERQLGLAQAELAALLRHLDLCRHQAAAMAQDALVDD
PGMLLLAPGPNPADVQDGVAALDALYAGHEISNGQANHHDHDHYLVGATDQLQPQKHQPY
DYFYYDGPAAVDESSSQAWSNAGNVQQHYGNGVKAESPVAIDDQIETQFVDAFDVKPEIA
ASSSAAVMEHDDGGGGASFDHRHLEQKAVATVVKNERLDHQAAAHMAAESSSRCQLELGF
SSF
>TraesCS5A02G284000
MSTAPAGNDVEPEEVQEEEEEGGGSGNPRRCAACKYLRRRCGHGCVLAPYFPASRPRRYA
NVHRVFGASNVARLLQSLPVEERAQAAETMAMEAQWRVGDPVYGCAGVINRLQEEILATQ
CELARTRAQLAIVVAHGAQQAPPPSAPLPSAPSPLPAGGHRVAGMQRQGGQQDAPLIDPD
EFLDLDGF 
>TraesCS5B02G191200
MPTTTDGADAPDLAGRAMTRSSSSSSPPPAACRLQITTAATTAANNSANPSSPVAQSSSS
SSRVAGAAAGSGQNQACAACKYQRRKCNPDCPLAPYFPADQQRRFLNAHRLFGVGHIQAT
LRETPPDLHTDAMRALIFQAEARAYDPVGGCCRIILDYERQLGHAQAELAALLRHLDLCR
HQAAAAAIAQDALVNDPGMLLLAPGPNPADVQDGVAALDALYAGHEISNGQANHHDHDHY
LVGAADQMQPQKHQPYEYFYYDGPAAVDETSSHAWGNAGNVQQQYGDGVKAESPVALDDQ
IETQFVDAFDVKPEIAASASVAVMEPDDGGSGASFDHRHLEQKVVATVVKNERLDHQAAA
HMAAESSSRCQLELGFSSF
>TraesCS5D02G199000
MPTTTDGADAPDLAGRAMTRSSSSSSPPPAACHLQITTAATTAATANTSANPSSPVAQSS
SSSSRVAGAAAGSGQNQACAACKYQRRKCNPDCPLAPYFPADQQRRFLNAHRLFGVGHIQ
ATLRETPPDLHTDAMRALIFQAEARAYDPVGGCCRIILDYERQLGLAQAELAALLRHLDL
CRHQAAAAAIAQDALVNDPGMLLLAPGPNPADVQDGVAALDPLYAGHEISNGQANHHDHD
HYLVGAADQLQLQPQKHQPYDYFYYDGPAAVDETSSHAWSNAGNVQQQYGNGVKAESPVA
LDDQIETQFVDAFDVKPEIAAASSSVAVMEHDDGGSGASFDHRHLEQKVVATVVKNERLD
HQAAAHMAAESSSRCQLELGFTSF
>TraesCS5D02G291300
MSTAPASNDVEPEVLEEEEEGGGGNPRRCAACKYLRRRCGHGCVLAPYFPTSRPRRYANV
HRVFGASNVARLLQSLPVEERAQAAETMAMEAQWRVGDPVYGCAGVINRLQEEILATQCE
LARTRAQLAIVVAHGAQQAPPSAAPPPAHSPLPAGGHRVAGMQTQGGQQDVPPDGPFIDP
EEFLDLDGF
>TraesCS2A02G194500
MRGSERAAVSASTSGMSCNGCRVLRKGCNDACVLRPCLLWIEAADAQGHATLFAAKFFGR
AGLMSFLTAVPEQQRPAVFQSLLYEAAGRTINPVSGAVGLLWAGSWHLCEAAVQTVLRGG
AIRPLPELAGGVPEGGVGGSDLFASSSRRAVVGCSTYSAAKRVTPRKTWAPEAASQHQEP
PCDLGLFLTPGSAAAAEGERRVRRAGTPSMSSDGSVTTSAGAGEKEPELLNLFV  
>TraesCS2A02G271300
MRLSCNGCRVLRKGCSEDCSIRPCLQWIKSPEAQANATVFLAKFYGRAGLMNLINAGTDD
SLRPGIFRSLLYEACGRIVNPIYGSVGLLWSNNWQMCQAAVEAVLSGKPIVQVSSEDAAA
DRTPPLKAYDIRHVSTSPAADGRLHKVAKPGRTRFKRASSASSHHNPSSDSNNKPKPKPQ
PQTRAPTAEEELDRQHRKEMEEGASQRAPSHESSDSRHEDPVEPHCQQEASADTEAEAGS
HVSQAEQEQEQSTEPAAEHAEEVEKEEDEELALELTLGFAPVAVRPAGFHLSVRTAAEPA
FVGLRFL 
>TraesCS2B02G212400
MRGSERAAVSASTSGMSCNGCRVLRKGCNEACVLRPCLLWIEAADAQGHATLFAAKFFGR
AGLMSFLTAVPEQQRPAVFQSLLYEAAGRTINPVSGAVGLLWAGSWHLCEAAVQTVLRGG
AIRPLPELAGGVPEGGVGGSDLFASSSRRAVVGCSTYSAAKRVTPRKTWAPEAASHHQEP
SCDLGLFLTPGSAAAAEGERRARRAGTPSMSSDGSVTTSAGAGAGGEKEPELLNLFV 
>TraesCS2B02G289800
MRLSCNGCRVLRKGCSEDCSIRPCLQWIKSPEAQANATVFLAKFYGRAGLMNLINAGTDD
SLRPGIFRSLLYEACGRIVNPIYGSVGLLWSNNWQMCQAAVEAVLSGKPIVQVSSEDAAA
DRTPPLKAYDIRHVSTSSAADGRLHKVAKPGRTRFKRASSASSHHNPSSDSNNKPKPQPQ
PRAPTAEEERDRQHRKEMEEGAFQRAPSHESSDSRHEDPVEPHCQQEASADTEAEAGSHV
SQAEQEQSTEPAAEHAEEVEKEDEELGLELTLGFAPVAARPAGFHLSVRTAAEPAFVGLR
FL  
>TraesCS2D02G193400
MRGSERAAVSTSTSGMSCNGCRVLRKGCNDACVLRPCLLWIEAADAQGHATLFAAKFFGR
AGLMSFLTAVPEQQRPGTRVPVAAVRGGGADDQPGERSRGAALGGELAPLRGGGPDRAPG
RRHPPAAGARGRRPGRRRRWQRSVRLLFQAGRGGVLHLFGGEAGDAEEDLGAGGRVPPPG
ALVRPRAFPHPRIGRGGGGGAAGKAGRHAVDELRRLRDHERRRRRRREGARAAESFCLNE
ASY 
>TraesCS2D02G270100
MRLSCNGCRVLRKGCSEDCSIRPCLQWIKSPEAQANATVFLAKFYGRAGLMNLINAGTDD
SLRPGIFRSLLYEACGRIVNPIYGSVGLLWSNNWQMCQAAVEAVLSGKPIVQVSSEDAAA
DRTPPLKAYDIRHVSTSSAADGRLHKVAKPGRTRFKRASSASSHHNPSSDSNNKPQPQPR
APTAEEELDRQHRKEMQEGAFQRAPSHESSDSRHEDPVEPHCQQEASADTEAEAGSHVSQ
AEQEQEQSTEPAAEHAEEVEKEEDEELGLELTLGFAPVAARPAGFHLSVRTAAEPAFVGL
RFL 
>TraesCS3B02G106900
MRMSCNGCRVLRKGCGEGCTIRPCLEWIRSADAQANATVFLAKFYGRAGLLNLLAADGPG
LRPALFRSLLYEACGRMVNPVYGSVGLLWSGQWEACQAAVEAVLKGRPIVRVTSDAPLAA
CDIRHVAKADRPAASPEAAAAAGTVLGVSRAGRTGFKRASSSTAKPKSKSFSGAKHDGGL
DQAPSHEESAGSHDHGSHVEDDGMAVEQAREEESSEGTDVDAGSHVSQAERSPVPPVAQD
EEAHDDEIGLELTLGFQQVTPRVVARSPPAGARFGASSSSAESRHIGLLLELPVA  
>TraesCS3D02G091700
MRMSCNGCRVLRKGCGEGCTIRPCLEWIRSADAQANATVFLAKFYGRAGLLNLLAADDAG
LRPALFRSLLYEACGRMVNPVYGSVGLLWSGQWGACQAAVEAVLKGRPIVRVTSDAPLTA
CDIRHVAKADRPAASPEAAGTLLGVSCAGRTGFKRASSSTAKSKTKTKSFSGAKHNDGLD
RAPSHEESAGSHDHGSHVEDGGMAVEQARGDESSVGTEVDAGSHVSQAEHSPVPPAHQVA
KDEEAHDDEIGLELTLGFQPVTPRVVARSPPAGARFGASSSSAESSHIGLLLELPVS 
>TraesCS4A02G236200
MSCNGCRVLRKGCSDACVLRPSIEWIDGAQPQANATVFVAKFFGRAGLVASLAAVPLHHR
PALFRSLLYEACGRTINPVSGAIGLMWTSNWDLCQAAAEAVLRGDSLRSLSAVPAAFTER
DMAGLYGNVGTNTGSSSSLHSSPDNSTSAPARKRSKNSPGCGAVGGQQQVKLPGPGPVLQ
SCELDLCLTPLSSPLAGGRRGGASDEYSTTTCCEEASGDAAEAGAPPLLNLFN 
>TraesCS4B02G078800
MSCNGCRVLRKGCSDACVLRPSIEWIDGAQPQANATVFVAKFFGRAGLVASLAAVPLHHR
PALFRSLLYEACGRTINPVSGAIGLMWTSNWDLCQAAADAVLRGDSLRSLSAVPAAFTER
DMAGLYGNVGTNTGSSSSLHSSPENSTSAPARKRSKNNPGCGAAGGQQVKLPGPVLPSCD
LDLCLTPLSSPLAGGRRGGASDEYSTTTCCEDASGDAAEAGAPPLLNLFN 
>TraesCS4D02G354100
MRASCNGCRALRKGCADDCTIRPCLTWIRGADAQANATVFLAKFYGRAGLLNLLAAGTDP
ALRPALFRSLLYEACGRVANPVYGATGLFTTGQWEACQDAVQAVFEGRRIPVPSGAVRHP
GFVAAFDVRRHVPRPNVVPAPAQAPGPLGVSRAGRTMFKRAPSSSTDKPRISSGAKRGEH
DADLERVPSHGESAGSHDHVEDDGVAVAVAVAVAVAAKQVMGESGDTEAEAASHVSQAEQ
NPPVPQLAREDDDEIGLELTLGFGPSTRVLRSPPARSDAASSSGAECGHIGLLLELPV 
>TraesCS4D02G354200
MRASCNGCRVLRKGCADDCTIRPCLAWIRSPDAQANATVFLAKFYGRAGLINLLAAAPDD
AHRPALFRSLLYEACGRAANPVYGASGLFSTGNWEACQAAVQAVLEGRRIPQVGADQAAP
HPGLVAAYGVRYIPKDGIDRASAALRVSPAGRASFKRAASSCSAARSKRDGGHEGESDGS
HDHVVEDDGKALADKHKRRESSSSEAEAGSHVSQAEQSASATVPQEAQEDGEIGLELTLG
FGPATRVMRSPPARFEARTLSTESGHIGLLLGLPV  
>TraesCS4D02G077600
MSCNGCRVLRKGCSDACVLRPSIEWIDGAQPQANATVFVAKFFGRAGLVASLAAVPLHHR
PALFRSLLYEACGRTINPVSGAIGLMWTSNWDLCQAAADAVLRGDSLRSLSAVPAAFTER
DMAGLYGNVGTNTGSSSSLHSSPENSTSAPARKRSKNNCGAAVGQQVKLPGPGPVLQSCE
LDLCLTPLSSPLAGGRRGGASDEYSTTTCCEEASGDAAEAGAPPLLNLFN 
>TraesCS5A02G529300
MRASCNGCRALRKGCADDCTIRPCLTWIRGADAQANATVFLAKFYGRAGLLNLLAAGTDP
ALRPALFRSLLYEACGRVANPVYGATGLFTTGQWEACQDAVQAVFEGRRIPVPSGDFRHP
GFVAAFDVRRHVPRPNVVPAPANAAGPLGVSHAGRTMFKRASSSSTAKSKSPSGAKRDGD
LDRVPSHGESAGSHDHVEDDGVAVAVAAKQVRGESGDTEAEAASHVSQAERNPPVLPQVA
RDDDEIGLELTLGFGPSTRVMRSPPARSDAASSSGAECGHIGLLLDLPV  
>TraesCS5A02G529400
MRASCNGCRVLRKGCADDCTIRPCLAWIRSPDAQANATVFLAKFYGRAGLINLLAAAPDD
AQRPALFRSLLYEANPVFGASGLFSTGNWEACQAAVQAVLEGRPIPQVAADQAAPHPGLL
AAYGVRHIPKDGIDRASAALRASRASFKRASSSSSTARPERNGGLGEETAGSSHDHAVED
DGEALADKQKRVQSFSSEAEAGSHVSQAEQSASAPVPQVAQDDGEIDLELTLGFGPAARV
LRSPPARFEASRLSTKSGHAGLLLGLPA  
>TraesCS4B02G361100
MRASCNGCRALRKGCADDCTIRPCLAWIRGADAQANATVFLAKFYGRAGLLNLLAAGTDP
ALRPALFRSLLYEACGRVANPVYGATGLFTTGQWEACQDAVQAVFEGRRIPVRSGAVRHP
GLVAAYDVRRHVPRPNVVPAPANAAGPLALGVSRAMFKRASSSSTAKSKSPSGAGRGEHD
GDLDRVPSHGESAGSHDHVEDDGVAVAVAVAAKQVRGESRDAEAEAASHVSQAERNPPVP
QLAREDDDEIGLELTLGFGSSTRVLRSPPARSDAASSSSAECGHIGLLLDLPV
>TraesCS4B02G361200
MRASCNGCRVLRKGCADDCTIRPCLAWIRSPDAQANATVFLAKFYGRAGLINLLAAAPDD
ARRPALFRSLLYEACGRAASPVYGASGLFSTGNWEACQAAVQAVLEGRRIPQVAADQAAP
HPGLLAAYGVRRIPKDGIDRASAALRVSPAGRASFKRASSSSSSAARSKRDGGHEEASAG
SSHDHGVEDDGKALAAEQKRGQSSSSEAEAGSHVSQAEQSASATVPQVAEDDGEIDLELT
LGFGPATRVLRSPPARFEASSLSAESGHIGLLLGLPV 

 
