# Supplementary material for: Phylogeny and Functions of LOB Domain Proteins in Plants
Source: Int J Mol Sci. 2020 Mar 26;21(7):2278. doi: 10.3390/ijms21072278 (PMC7178066; doi:10.3390/ijms21072278)
Supplement: Supplementary file 1 [file ijms-21-02278-s001.zip › Additional file 4. LBD protein sequences/Zea mays.txt]

>Zm00001d027678
MASSGSGGGSPGSPCGACKFLRRKCAAECVFAPHFCAEDGAAQFAAIHKVFGASNAAKLL
QQVAPADRSEAAATVTYEAQARLRDPIYGCVAHIFALQQQVASLQMQVLQAKAQVAQTMA
AAGPQGGSSPLLQRWPLEPESLSTQSSGCYSDMYCGFGDQEEGSYTR
>Zm00001d027679-ZmLBD2(Rtcs)
MTGFGSPCGACKFLRRKCVRGCVFAPYFCHEQGAAHFAAIHKVFGASNVSKLLAHLPLAD
RAEAAVTISYEAQARLRDPIYGCVAHIFALQQQVMTLQAQLASLKAQAAQGQQGVHEDAK
GYVGSAAAEQLGYGYPWCSGNGGAAAAAAGAVGAPAAQPGAYGNGAHESLTALLGSSDYM
QQSLYHAFEQAGADDDDGRQGYAFEAAAESSSLGAEESGWRSSSGYQDCEDLQSVAYAYL
NHRS 
>Zm00001d030364
MSSSVLGASAGGGGGGSSTGGPTRGVAGAGGGGPCGACKFLRRKCVTGCVFAPYFDSEQG
AAHFAAVHKVFGASNVSKLLLQVPPHKRLDAVVTVCYEAQARIRDPVYGCVSHVFALQQQ
VVNLQTELTYLQGHLSTMEPPTPPPLAAQNQMPMTTAAFCVSNLPWPSNDIPPTVDVSTL
LEEPQTQQSNWVSQQQQHYVMVGEGSGAGVSGSGAGARGGGDLQLLDRHGTAPVWSQPEP
PPCTQ
>Zm00001d031544
MSAAGGGGGGGSNMEMDQHPDSGGGSAAASRRCAACKYLRRRCAPGCVLAPYFPASQPRR
YADVHAVFGTSNVTRVLQSLPVQERGRAADTMATEAHCRVQDPVYGCTGIIHRLQQEIRD
VQRQLATTRAQLATMHVHGGTAPPPPPPLAAAGAGAAAATVAVSSGGRRRVSVHDDDEEE
APLTVDPAEFLDLDAWPPLTSELCRP 
>Zm00001d031882
MTGLGSPCGACKFLRRKCVKGCVFAPYFCHEHGAAHFAAIHKVFGASNASKLLMHLPISD
RCEAAVTMSYEAQARLQDPIYGCVAHIFSLQQQVVRLQAELESFKALAIQGCGDGSLTSN
PQKENCERLAPYIQDGQLFYQPTMANNSSVKSERQLYFANDCFTSTSTQHSEGYEPDICM
PDYYNNSNPSWTTQGSGYHDIDELQSVAFAYLDNA
>Zm00001d032286
MTSTVSASQLHITATATGTSAVITTPSSNQNPINARSCHHSASSSPRSSTTTGGTGGGGG
SGSGSTNQACAACKYQRRKCSPDCPLAPYFPADQQRRFLNAHRLFGVSNILKTLKKLKPE
LCADAMGTLIYQSDMRAQDPVGGCYRLVLSLERQLEIDTAELTAVLHHLAFCRQATTTTT
VMAPQQQGGGMADLDVTSSNQPLLPNEQQEVVDALYVNHEAHTAILQTDEVVHRHGGGHS
PTDDHHGEQQQQQLFDYFYYDATASDDASSKPTIDINLDNMQQFDFDDSCAAAEKVDLAP
AAGDGEIRHHQHLDMNCQIDHKDYFEIKAASLVDAFDIRQDLQPVADVNAEVDIDIKTVD
MNAGIGIDMKAMDMNANVDVNADLQGDDAAVNVSTCEAEAAKMAAESSHCRLGLGFSSF
>Zm00001d033335
MSSSNSPCAACKLLRRKCTQGCVFAPYFPPDNPGKFASVHRVFGASNVSKLLNDLDQLQR
EDAVNSLAYEADARIRDPVYGCVAYISVLQMKIKRVRDEIANARKELAAYIGTAAFAPYV
ATPQYHHHQYAAGAVPLAVGVGPQHGHPHHQQQQIMVHQHLHHQQQMAAAAEVQQQLAVA
VEVAREQDLMMRQAAVYAHAVPSGGPTVAVVPPDALPYEGGFLFQQQPPPSQAQTAVALT
YQMEQSPPSSSSGQSHPEVSQQHNTDGSDEGSGGGGVVPPA
>Zm00001d033466
MRDAAVVVAVPGPGAATRGGGAKPGAAGAAPCAACKLLRRRCAAGCVFAPYFPPGEPHKF
ASVHKVFGASNVSKLLQEIPAQHRGDAVSSMVYEANARVRDPVYGCAGAVSSLQQRVEAL
QAQLALAQAEVVRLRMSNDYVLRRLKAAGAGAGAGGGSSSSYAGSPSSMSSLKTAAAAEP
DARCRATTPELLVLDMVVDQPGMDDAHFWSY 
>Zm00001d034384
MSTGANTEAAASSSPSPGNKRCAACKNQRRKCGQGCALAPYFPASDPQRYACVQRVFGAS
NIARMLQNLPVHERARAADTMAVEARRRVQDPVYGCAGVVGHLQGEIRATQCELARTQAQ
IAVHAAVARAHPAPGPLQQQEEEEEDDDAREPFQGLDAYALVPR
>Zm00001d028413
MSAGGGGGGTSTLGGGGPSGSGSGGPGGSGGGGPCGACKFLRRKCVSGCIFAPYFDSEQG
AAHFAAVHKVFGASNVSKLLLQIPAHKRLDAVVTICYEAQARLRDPVYGCVAHIFALQQQ
VVNLQAELTYLQAHLATLELPAPPPLPAPPQMPMPGPFSISDLPLSTSVPTTVDLSALFD
PPPPQWATAQQPHHHHQQPPQHHQLRQPAPYGAGASVRPGGGPGMAESSGGDELQSLARE
LLDRHRSGGVKLEHPPPHSR
>Zm00001d028721
MDDYGNASAGTAAPQPQQYYCRSVSPPSRVSSSCSPPPPPPPPAVLQVVGNVPPPTVVLS
PCAACKILRRRCADGCVLAPYFPPTEPAKFTTAHRVFGASNIIKLLQDLPESSRADAVSS
MVYEAEARLRDPVYGCAGAVCRLQKQANELKVQLARAQADLLNAQAKHANLLALFCVEMA
NRRGNQQHPSPLTTMMDGGGGGGFGAAAYYQQTTLYDSDLDSATTWPDHEAQLWT 
>Zm00001d029602
MSCNGCRVLRKGCSEACVLRPCLQWIDAAEAQGHATVFVAKFFGRAGLLSFISAVPDAQR
PALFQSLLYEAAGRTINPVHGAVGLLGTGNWHLCQAAVDTVLRGGAIGPLPELGAGTGHL
YGPPAATDKRAGGWSTFSTAKRARKAAAGAGAPPAAEAAAYCDLGLCLSSSPGSPPATAD
GRRAPLLRPGTPSMSSDESVTTTAGGDREPVLLNLFA
>Zm00001d029601 
MSCNGCRVLRKGCSEACVLRPCLQWIDAAEAQGHATVFVAKFFGRAGLLSFISAVPDAQR
PGLLWSMAPPRSPVPVAAVRGGGADHQPGARRGGAAGHGELAPLPGRRRHRAAGRRHRPA
AGAWRRDGPPVRAPRRHRQARRRLVHLLHGEAGAEGRRRCRGAARGGGGGVLRPRAVPQQ
QPRVPAGDGGREEGPPPAARHAVHELGRVRHDHGRRRQGARAAQPFCLMKPPVDDAGQTK
PNHTRSGSLDWPPCDVMFCLDDLSRRPGVFSRRRRRQGRFSFVSGCGLRFYFWLRSSGSR
KETTSSSRSRPRSPVCVWAKMRL 
>Zm00001d006739
MSCNGCRMLRKGCSDACVLRPSLQWIDGGAEAQGHATAFVAKFFGRAGLMSLLTAVPEPQ
RPAVFQSLLYEAAGRTIDPVSGAVGLLGAGSWHLCQAAVETVLRGGAIAPLPESDSDGAR
RGASAVAARRAVGCSTFSTAKRAPASVGAPPEPSCDLGLWLSPGSPPATGERRRRRRPGT
PSMTSEESVTTMSGGGGGGGGGREPELLNLFV
>Zm00001d007919-90%
MPADGGAVAGAPCGACRTLRCRCVPRCVFAAYFSAEEFAAVHGVFGASNVSKMPEDIGLP
EQRRLAVDTLVEEARAWARDPTFDRVSYLCILQDQEVNDKYREQVDDAREEFDAEVASEP
VDVAAAGLEAQAQAQVDAALQHEQDYRLLGGWGATTGEQQHLVTQDAENEHGIILGHGHP
AELSQEILQLQELLDMAELSRNRKQQIIQKTEMGQYWDAAAGGAREHDLLTMMQQAPAAA
WQHQYPAPQYAGIRGGPGGHQEMPQPMEEACTAEFATGMGIMSQQFASAQPYHDHDPAAV
PHASPWLQRMPEAQQPAAASQVASEQDMLLLLLLQQHQVAAAGLMSAGGARQLDNVAAQY
DDTEVALGYGYGHPDMHQHQHQQVAAAGQVAGVDDDMNPREMTQQQHAQQGLDIALGNGH
LDGETEAMLQELAALLEQAGKQETIRKQQGVATGMGQWDAVTGIAWEQDVTTMTHQQSPD
AAAWLQVQEMLEQMEEASSTPEFAEIIAWQAEARYAQEELAITLGNDHPDWSTQDILQAQ
ELFAMAELARKQEMVRNLVAAAALAREQEMIAQQQQHPEAQYSGTELDISLWQGPGHGHP
YWHQPTMQQMLQEKQLPTVQQLLQEQQLADAIGFGTHQASTTLVPQYANGEHGSGTGAAM
AFQSPGSDKDAPFPFPFPLYVGL  
>Zm00001d041205
MTGPGGGASTACAACKYQRRRCTADCELAPYFPQDRAHSFRNAHRLFGVNNMLKTLKRAG
TDPDRRAEAMKCVVYESQAWEVCPDSGCVPVILALQKEIQETEHQLRRVRAELDDSRRRA
DAAAAAAMVCPPAKAQCPDSLYGANFPSLCPQPPFSSDGNSIATAPPQQSLPWTTTVQCP
LTRQAEHIGLVDDASTAMVDCNRIATAPPPQTLPCTTIQWPTLYAGDNPFFLNNASTTMV
PNDDCVTTYLVDEIDNGSENIGFEEDVSASSNLPS 
>Zm00001d039694-ramosa2
MASPSSTSNNSAFSPVAASAGTTMPGAGAPCAACKFLRRKCLPGCVFAPYFPPEEPQKFA
NVHKVFGASNVTKLLNELLPHQREDAVSSLAYEAEARVKDPVYGCVGAISVLQRQVHRLQ
KELDAAHAELLRYACGDVAAGIPTALPVVSAAPRLSTAPMTTTSPGQFAAGMYGSGRRLG
VVDGLAAPPLPPSGGGGGCYFMRNHHNNVVISSSPGADVAPVLPYASVANWAVNAISAST
TTTSGSESIGLDHKEGGDSSM  
>Zm00001d042560-ig1
MASSVPAPSGSVITVASSSSSAAAAAVCGTGSPCAACKFLRRKCQPDCVFAPYFPPDNPQ
KFVHVHRVFGASNVTKLLNELHPFQREDAVNSLAYEADMRLRDPVYGCVGVISILQHNLR
QLQQDLARAKYELSKYQAAAAASASTAPTGPQAMAEFIGNAMPNGAHNFINIGHSAALGS
LGGSASVFGQEQFGNAQMLSRSYDGGEPIARLGINGGGYEFGYSTAMGGSGAVSGLGTLG
ISPFLKSGTAGGDEKPNGGY 
>Zm00001d043036
MSTERERLDEIGKIKREPDTAALAVAAASASTVPADNHIPRRLGHGGALNTLTPCAACKL
LRRRCAQECPFAPYFSPHEPHKFAAVHKVFGASNVSKMLLEVVEGERADTASSLVYEANL
RLRDPVYGCMGAISILQQQVNALEAELEAVRAEILKHRYRQATGNRLMDDVRATASFVLA
PASAPMHVNDVVSVVEAGQEVTATGGASGVYIAEAEQPSSTNNYSSLNPSEHPAYFG
>Zm00001d043311
MSRATQPPSKRTSAAPVAAVAAAGPAHAQGEETSLWGSGAPCGACKFLRRRCVPGCVFAP
HFGGSGGGGAGAAQFAAVHKVFGASNVAKMLSQVPLALCRDAASTVCYEAQARIADPVYG
CVGTILALQHQVALVQAELTIAQTELLNRRMALATVHPAYSVVSPTSQMVNCSALSQTLD
FIDTEPKCLPLPPPLLPSQQQRGEEHERGSPTDVFAHIPEK  
>Zm00001d051891
MANGGAAAAAAAAAAATGAGSPCGACKFLRRRCVPECVFAPYFSSDQGAARFAAIHKVFG
ASNASKLLSHLPVADRCEAVVTITYEAQARLRDPVYGCVAQIFALQQQVAILQAQLMQAK
AQLACGVQGAAAHSPASHHHHQWPDSASISALLRQDAACSARRTGGPLDDFFTPELVAGF
RDDVAAAAGQHCAGKVDAGELQYLAQAMMRSPNYSL
>Zm00001d052317
MAGSGSGSPPCASCKLLRRRCTQECVFAPYFPPDDPHKFAIVHKVFGASNVSKMLQELPA
QQRADAVSSLVYEANARMRDPVYGCVGAISYLQQQVSQLQVQLALAKAEILCVQMQHDES
AAASAAPAPAKQQQLYHHHQQQQTMECEAYGSLLVQNGLMMNTLGSAGAAHQQQQMLGGF
GSAGNTAMALQEACLKKETLWA  
>Zm00001d048889
MTSSVSPAAAASQSQLHITTTGTGTGSTAIISPSSNQSTSNANARSSSSSSSSPHSASSP
PRARGPSTTGGTGSSGGSGSGSGCTNQACAACKYQRRKCNTDCPLAPYFPADQQERFLNA
HRLFGVRKILKTLENISPELSADAMATLIFQSDMRAQDPVGGCYHLILSLERQLQIETAE
LSAMLQTLALFGQATTTTTMPPDQGGGGTAGLDYTASSNLLHNAQQEVLYALYKNKHEEA
DIVHSDNEVVRHHGGGGHGPNKDDHGRQQHQVLNYFYCNNATASDDVDNMQQFHFNDSCA
AADKVDLTPPAGADEMRHHHQHLDENCQIDHKDYFEIKAAAALVDDAFHMRQEVVDVSAE
VDMEDIKTVDVNNAGIGGVDIKAMAMNANVVDVTPQMAAESSHCRLGLGFSSF   
>Zm00001d050269
MTSSVSPAAAASQPQLHITTTGTSTGSTAIISPSSNQSTSNARSSSPHSTSSPPRGPSTT
GGTGSGGGSGSGCTNQACAACKYQRRKCNTDCPLAPYFPADQQERFLNSHRLFGVRKILK
TLENTSPELSANAMATLIFQSDMRAQDPVGGCYHLILSLERQLQIEMAEHSAMVQRLALF
RQAATTMPPDQGGGTVGLDYTASSKQPLFHNAQQEVVYALYKNNHGGGHGPNKDDHGGQQ
HQVFDYYINLDNMQQFHFNDSCAAVDKVDLTPAGADEMRHHQHFDENCQIDHKDYFEIKA
AALVDDAFDMRQEVVDVCAEVDMDTKTVDVNAGIGGVDIKAMGMNANVDVNVSTPQMAAE
SSHCRLGLGFSSF
>Zm00001d013625
MRDAVVVMAVPGGGGGGGGSASSAAAAPCAACKLLRRRCAAGCVFAPYFPPGEPHKFANV
HKVFGASNVSKLLQEIPAQHRGDAVSSLVYEANARVRDPVYGCVGAISSLQEQVEALQAQ
LALAQAEMVRLRMTNDYIVHRLKAASRAGGGGSSYAGSPSSMSSPKTAEPEAHCKATPEL
LDMVVDQPGMDDAHFWSSY
>Zm00001d013732
MSSSNSPCAACKLLRRKCTQGCVFAPYFPPDNPAKFASVHRIFGASNVSKLLNDLPAVQR
EDAVNSLAYEAEARIRDPVYGCVSHISVLQVRIRQVRDELVAARKELAAYIGPAAFTPFV
ATPQQYHHQYAAGAGGGVPLATGMGLAVGVGPQPHQQHGHPHQQQMMAHGQHLHHQHHLM
AAAEAQQQLALAAQVAREQDVMMRQAVVYAHAVPGSGATVAVGPPDAVPYEGGFLFQQQH
HQQPPSQAQTTVALTYQMEQSPPPSSPGQSHSHPEVSQQKNTDGSDEGSGGGGLVPPPA
>Zm00001d038013
MGGGSPCASCKLLRRRCTKDCIFAPFFPADDPHKFAIVHRVFGASNVSKMLQELPVQQRG
DAVSSLVYEANARMRDPVYGCVGAISFLQNQVSQLQMQLAVAQAEILCIQMQRRDDGAGP
DVDVVVPPPSLVAAAAAAGASHHHQMTVEMQQQAMATDDDVDAFLMQNAGAGAIPPQLMC
YGGAASALKRESLWT
>Zm00001d038197
MADPSASSVPPVVTMGSVVTVASPPTGGGSTVSAGITGGGKGGPCAGCKYLRRKCQPDCI
FAPYFPPDNLDKFAYVHRVFGTSNVIKILNNLQPYQRQYAVNSLVYEAEMRIRDPIYGCV
GVVSMLQHRLIRLKKALESASLELSNYQAAEAAAASVAVGPHGVAAAGMADFVGNAVPNC
TQNIINAGYSTMASITGAGPFMQQDNFASVQMLAMSFEGENGAAARVGMNGGGGYGFAYS
PAMGVGHGVVSGHVQQQQINGGQFLKNSTTGGDYRPTM 
>Zm00001d035498
MEYSSSDTAVCTVAAAAAAASSSPPSSPQPQPQPAAVVLSPCAACKILRRRCVDRCVLAP
YFPPTEPHKFATAHRVFGASNIIKLLQELPEEHRADAVSSMVYEAAARIRDPVYGCAGAI
CQLQKQANELKAQLARAHAELACARAQHAHLLALLCVEVAAAADSSSYSASHHQLAVVAA
NPMVAVAAADAQAADALYVVDGAGAACLQMQASWGDEALWT
>Zm00001d036032
MPPVAQEGAPTWSLSPGSGAASSASASSNPSSSLSLPPPVPTSSSAPSSSSPPPSPPPSP
TSPCAACKHQRRRCLPDCLLKPYFPADEPDMFKNALRMFGVRKLQHMVRSVRPERRDACA
RAIALESKSRAEDPVRGCSGVIQDLEEQLMDTAVELEVLLRRLDSYRHARDSLPQRPPNP
HDAGAAADYSPATLQ 
>Zm00001d036435
MTGGGRGACAVCKHQRRKCEPNCELAAYFPAHRMNDFRALHLVFGVANLTKLIKANASEA
GRRRAAETLTWEARWRECDPSDGCYREVACLRRDNAVLRAENAALRRQLAEQQLLWSSAC
STGGSALLAEQQLLPPCGGNNNGLLTASSRAHHAPAAALAATHTALACYRGSMPVCTITM
TADDGSGRRPASDAAAIAGRGSGAQVDASRDNKSSACR 
>Zm00001d020243
MAPRARRIKTSTSPAAARERTVSASTSRRRPRPEHLPLDIDTNATATATANGSDASPSPA
PSSSHTPCPTPTGAGGIGSRHNQACAACKYQRRKCNSHCELAPYFPAEQQRRFLNAHHLF
GVGNLVKMLGMIETKFSNDLMTSLMYEADARAADPVLGCVGIIEELQRRIDDTKMKLKHV
IQQIVIYRQRANLAQQDNLVAVTVAGQQPTPECSGLIFHAQQDHVATVQDCHVLQDQNLQ
NQQDYHRVQDNQQDYQVLQDQNQHDYHCIPDQNQQNYHLLQDQNQQDYHGLRDQNQQDYQ
VPQDQNQQDYHSLPDQNQQDHHSLRDQNQQDYQVLQDQNQQDYHCLPDQNQQNYHLLQDQ
NQQDCHGLRDQNQQDYQVPQDQNQQDYHSLPDQNQQNYHLLQDQNQQDYHVLQDQNQEDY
HGLRDQNQQDYQILQDQNQQYYHGLPDQNQQDYHLLQDQNQQDFHLLQDQNQQDYHGLQD
QNQQDYQVLQDQNQQYYHGLPDQNQQNYHVLQDQNHQDYHILQEQNHYLVQQEQNQQDRI
HISSQSHFGHNDIAGTTAGNEGTSDDVRMHTYYFGEARSQPTLIGNMKPQVIPPAKPPIL
PGPPIVSPIVPSKEQPVLPIVSPEESVDDEWTRYINF
>Zm00001d021995
MSCNGCRVLRKGCSDACVLRPCLQWIDGAEAQGHATVFVAKFFGRAGLMSFLTAVPEPQR
PAVFQSLMYEAAGRTINPVSGAVGLLGAGSWQLCQAAVETVLRGGAIGPLPEFDGGRDNT
FALAATARRAVGCSTFSTAKRGAPTRANVGAAPPVPPEPSCDLGLWLSPGSCPAPGERRR
RRPGTPSMTSEESVTTTSGGGGGGGREPELLNLFV
>Zm00001d018832
MEKNQGTGRRAQCEVCKKLRRSCPLNCIFAPNFSAEEFAAVNRVYGSGNVANMIRCVTPS
EQRRVAAATLVAEARARERDPVFGCVSYIRILQEFNYNARKQVDEAREEIAREFGAAAAA
EPVDLAAAGPAVRLEARAQVDAALKDARELDARMLDVRKGNDVILWRELQQQQAAVKGKG
KGKRAMKGKEVDVKRRRHEPSLSEQTMQVVPQAAKPRNPGPPGFPDDHSRQQVAVAVAEA
ERTAPPDAPEGHGHGRQLHHQMSEPEAQQQASAADASAGQHTGTGHPHHAGDAAAPDIPA
GPGHDSSTSVIRAMQEVQHAGATGEQDQHHVAQHAQNEHCVALGHGDPYGISQDILQLQL
LLMGQCGAAPATEQDVTAMMQQMAAAASGWQQQDHPAPQPQYAEMRDNTLGHGHGHPDGL
SSEEILQPQELSMEQCDAAVEGTAPAEQDVMAMMQQMAAAASGWQQQDHLAPQPQYVEMR
DNTLGHGHGHPDGLSSEKILQLQELLMGQCDAAEEGAAPTEQEVMVMMQQMAAAAWPQQD
PAPQYAETDITIGHGHPDMQKLLDTTELARNQLMTNNYVTTMVQQNSSSVLAPSSPRGRT
SPRPGLLPPRDWPW  
>Zm00001d010264
MAASSAPSSAVPAVSTAPVITVASPPTGGGGSISGNGGGGGGSPCAACKLLRRKCQPDCM
FAPYFPSDNPQKFVHVHRVFGASNVSKILNDLQPFQRQDAVNSLAYEADMRIRDPVYGCV
GVICILQRHLSLVRQELACATYELSKYRQAEAAAASVAVGSHGAAAAAGMAEFVGNAVAN
CPQTFMDVRHSTAAAAIGGAGGFMQEDNFSMQQMLAMTYEGEGSGAARVDMNGGGGYGFT
YSPAAAMGAVEHGAVSGIGAAEQRGTIPEAQQDRRG
>Zm00001d010978
MDCSSDTAVCAVAVAAAAAPSPPSSSPRPPAPALSPCAACKILRRRCVDRCVLAPYFPPT
EPHKFATAHRVFGASNIIKLLQELPEAHRGDAVSSMVYEAAARVRDPVYGCAGAIWQLQR
QVNDLKAQLARAHAELAGARAQHAHLLALLCVEVAASSPPSYDCAAGYSASPSRHQLAAV
VAANPVMADAVDGALHQTQAGPVSWAEEALWT 
>Zm00001d012180
MASSVRAPSGSVIAVASSSSSAALAGVCGTGSPCAACKFLRRKCQPDCVFAPYFPPDNPQ
KFVRVHRVFGASNVTKLMNEIHPLQREDAMNSLAYEADMRIRDPVYGCVGVISILQHNLR
QLQQDLARAKYELSKYQAAAAAASASTAPTGPQAMAEFIGSAMPNGAAHNFINLGHSAAL
GSLGGSTAMFGQQEQFGSNAQMLSRSYDGGEPIARIGMNNGGYEFGYSSATTMGGSAGAV
SGGLGTLGISSPPFLKSGTAGGDEKPSGGQ   
>Zm00001d009823
MAAAARRSCSSPAGAGAVAGAAMNIITPCAACKLLRRRCAQECPFSPYFSPLEPHKFAAV
HRVFGASNVSKMLLEVHESQRADTANSLVYEANLRLRDPVYGCMGAILTLQQQVQALEAE
LATVRAEIVRHSCRPAAAAVATVLPSSHASHLLAASAAASRGLHAGSSKSVGARAATLAA
AAAVGPAASSSSSSAVYAAAASSSTDYSSVTNENVPYFG
>Zm00001d047521
MADPSASSVPPVVTTGSVVTPSLWPRRPPGGGSTVSADKFAHAHRVFGTSNVIKILNDLQ
PYYQREDAVNSLIYEADMRVRNPVYGCIGVVSILQHCLLRLKKALERASLELSKYQVLDS
LHKAAAAASASVAVGSHGVAAAGMADFVGNAVPNNCTQNIVNVGHSTIASINGAGPFMQQ
DNFASVQMLARSFEGENGAAARVGMNGGGGYGFAYSPAMGVGHGVVSGHVQQINGG  
>Zm00001d047752
MDDYGNAIVVTGTAAPLKYNCRSVSPPSSVSSSCSPPPPPPPPTPPAAVQVVVGNVAPTV
VLSPCAACKILRRRCADGCVLAPYFPPTEPAKFTTAHRVFGASNIIKLLQDLPESSRADA
VSSMVYEAEARLRDPVYGCAGAVCRLQRQANELKVQLARAQADLLSAQAQHADLLALFCV
EMANRRGNRQQQQQPSPPTTTVDGGGGSEFGGAAYGQTFYDSDDLDSATWPDHEAQLWT
>Zm00001d047921
MSAGGGAGASTLGGGGPSGSGSGSGGSGAGVIGGGGGGGAGGPCGACKFLRRKCVSGCIF
APYFDSEQGAAHFAAVHKVFGASNVSKLLLQIPPHKRLDAVVTICYEAQARLRDPVYGCV
AHIFALQQQVVNLQAELTYLQAHLATLELPSPPPLPAPPQMPMPGPFSIADLPSSTSVPT
TVDLSTLFDPPPQWAVHQPHHHHQQLQQHQLRQPAPYGAPVRPGGGMAAESSGGGSGDLQ
SLARELLDRHRSGGVKLEPPPPHSR  
>Zm00001d048401-ZmLBD43(RTCL)
MEMTGFGSPCGACKFLRRRCARGCVFAPYFCDEQGAAHFAAIHKVFGASNASKLLAHLPL
ADRPEAAATISYEAQARLRDPTYGCVAHIFALQQQVMALQTQLASLTVTAQGQQRVHDVD
DAKGYVGTAAAGQLGCSSNGSVAPATYGNVGHESLTALLRSESDYLQQSPCHAFEHAGAD
DKDDDGRQGNTFDFEAAADSSSFGAEESGWRSLSGYRDCEDLQSVAYAYLNHLS
>Zm00001d023316
MDIIYQDSSCLALEQALHDEGVGPIDLPFMLLRAITKDFSDTQLIGRGGFGEVYKGVLPN
GMVVAVKKLLDKIDVLEANFQSEVACLIEVKHRNIVRCLGYSSETQHVRAPYEGRFVWAD
LRQRLFCFEYLSKGSLADYLTGASFALQWSVRYQIIKGICEGVGYLHQHNIIHMDLKPQN
ILLDDNMVPKIADFGLSRRLSENQSRIITKTIIGTPGYLAPEFLSSNAITFKADIYSLGV
IITEILTGHKECTSVDKVLESWTDMFQTLGSHPLLEQVEVCAEIAINCMNDDPSNRPTIQ
DIISSIDETDARSVTSSSPGGQVITMAGSESSSSRSRSPCASCRMLRQQCTQECVFAPYF
PAEEPHKFAIVHKVFGGSNVFKLLQELPAHQRGDAVSSMVYEANVRTRDPVYGCVGAISV
LQQQISQLQMQFSMARAEILTLQQQMDVNDSLPSQNSFDRYGNGDLKPDSPPEILSSEDE
VEEVSSPMSP 
>Zm00001d033347
MSCNGCRVLRKGCSDACVLRPSIDWIHGAQPQANATVFVAKFFGRAGLVASLAAVPLHHR
PALFRSLLYEACGRTINPVSGAIGLMWTGNWDLCQAAADAVLRGESLRALSAVPAAFTDR
DMDGLYGSVGGLVAAAAAAASPENSSSSAPSTTKRRNANGGSSNNAVPAAAASHHRPPPP
AAAAAGLLLQSSCHQLDLCLTPALSPPGAGPRGCAAGASDEYSATTTCEDQTGDHGHGEP
RPPPPLLNLFN
>Zm00001d029506
MRMSCNGCRVLRKGCSDACTIRPCLQWIKSPEAQANATVFLAKFYGRAGLLNLLAAPPAD
HLRPAAFRSLLYEACGRIVNPVYGSVGLLWSGQWQACQAAVEAVLKGDPIVQVQVDAASD
ASPPLGPRRHDIRHVARDPAAAPDVLLRSSSRKRAASSSTSSKHNQPGSSKRASLGKNRQ
RAEQEPVPMVVEHGEESAGSHDHDHDQHHRLQGSEEDTDVEAASHAHSHVSQAEPEPEPE
TEPQSHAPPACSQQQANQEHQDDEDEELALELTLGLEPLVRQRQRPKSSRSDCDHSGLSA
ASSLMCLRLQLPA
>Zm00001d040004
MRMSCNGCRVLRKGCSDNCAIRPCLQWIRSPDAQGNATVFLAKFYGRAGLINLITAGPEH
VRPAIFRSLLYEACGRMLNPVYGSVGLLWSGNWQLCQAAVESVLRGIPIAQPPPTATAVP
PLRSCDIRHVARREAGRGAVDAGLHRMANSSRGQFKRSGAQHRSADSGSIELVFSQPSAA
SSMLVDIRQAQPLNWAPRHPSPHQYYSASHDDDAVRESDDSKASVDTVDVSHVSQSEPAE
PPRESNERADGLDLTLGLPPTAHKVERLETSSDVDDDQTSHRGEPTKLGFAMADSRAR  
>Zm00001d038717
MRMSCNGCRVLRKGCSDACTIRPCLQWIDSPEAQANATVFLAKFYGRAGLLNLLAAAPDD
AARPAVFRSLLYEACGRIVNPVYGSVGLLWSRRWQSCVDAVEAVLKGDPVVQVDAGSEAA
AAPAPLLGASRPAAPPAAYDIRHVARDPDAVAAADLLRVARGGGRRRFKRAGSSSNACKA
KPLKGKASSNERASPSPTQRQHQQETEELELEPVPMVVELEHGEESAGSHDHHHHLQPQG
SEEDTDVEAASHVSQAEAEPPVSSQSQALVADQEGEEVRLELTLGFEPVVRQQPRLSCCD
SSGLSAASSLIGLRLQLPAA 
>Zm00001d010749
MLPISGSVSATGGAKARMITSCSGCRVLRKGCTDACTIRPCLQWMENPEAQANATFFLAK
FYGRAGLLNLIAAAPDDADSRASVFRSLLYEACGRIVNPLYGSVGLLWSGQWQKCVDAVD
AVLVKGDLVVQADAAAAAPPPLGAACDIRHFPKDPDAAVAADLLRFARAGVKRAGSSSNN
SSKQAKLLKGNAGKKRASRSPPLGQQQEAEELVPVPMVVELEHGEESAASHHHHLQLQGS
EEDAGAEAASLVKQAEAAPPVSNQVLVADQEAEEDVGLELTLG 
>Zm00001d010751
MRMSCNGCRVLRKGCGDACTIRPCLQWIEAPEAQANATVFLAKFYGRAGLLNLLAAAPDD
GVRPAVFRSLLYEACGRIVNPVYGSVGLLWSRQWHRCADAVEAVLRGDPVVQVDAGSDAA
AAPPLLAGARPPPPAAFDIRHVPRDPDATAADLLRAGRKRFKRAGSSSNASKAKPLPLEL
EGKAGNNERASPSPPPTQQREAEELQPVPMVVEPEHGEESAGSHDHHLQLQGWSEEDTDV
EAASHVSQAEAEPPASSQSQVLVADQEEEEVGLELTLGFEPVVRQQPRSSRCDKSGLSAA
SSLIGLRLQLPAA
