# Supplementary material for: Phylogeny and Functions of LOB Domain Proteins in Plants
Source: Int J Mol Sci. 2020 Mar 26;21(7):2278. doi: 10.3390/ijms21072278 (PMC7178066; doi:10.3390/ijms21072278)
Supplement: Supplementary file 1 [file ijms-21-02278-s001.zip › Additional file 1. LBD proteins of four other plants.xlsx]

## Sheet: Selaginella moellendorffii
Gene	Location	LOB E-value	Description
SELMODRAFT_59642	SuperContig GL377588: 27,541-27,819 forward strand	6.9e-36(domain 80%)	Uncharacterized protein
SELMODRAFT_48892	SuperContig GL377642: 758,606-759,016 reverse strand	1e-42	Uncharacterized protein
SELMODRAFT_59179	SuperContig GL377600: 1,682,378-1,682,804 forward strand	1.2e-42	Uncharacterized protein
SELMODRAFT_68988	SuperContig GL377579: 902,477-902,809 reverse strand	6.9e-45	Uncharacterized protein
SELMODRAFT_49085	SuperContig GL377635: 233,054-233,468 reverse strand	1e-43	Uncharacterized protein
SELMODRAFT_49084	SuperContig GL377629: 46,211-46,625 reverse strand	2.8e-43	Uncharacterized protein
SELMODRAFT_48883	SuperContig GL377690: 291,531-291,934 reverse strand	5.1e-43	Uncharacterized protein
SELMODRAFT_58936	SuperContig GL377608: 945,069-945,485 forward strand	5.1e-43	Uncharacterized protein
SELMODRAFT_37169	SuperContig GL377567: 1,258,845-1,259,464 forward strand	2.2e-42	Uncharacterized protein
SELMODRAFT_69267	SuperContig GL377567: 3,643,291-3,643,575 reverse strand	1.8e-39	Uncharacterized protein
SELMODRAFT_27657	SuperContig GL377569: 266,060-266,386 reverse strand	2.5e-33	Uncharacterized protein
SELMODRAFT_69623	SuperContig GL377574: 2,231,623-2,231,904 forward strand	4.5e-34	Uncharacterized protein
SELMODRAFT_111283	SuperContig GL377607: 1,210,821-1,211,168 reverse strand	1.2e-31(domain 80%)	Uncharacterized protein
SELMODRAFT_127823	SuperContig GL377653: 124,975-125,322 reverse strand	2.9e-31(domain 80%)	Uncharacterized protein
SELMODRAFT_111494	SuperContig GL377607: 1,237,206-1,237,553 forward strand	1.8e-31(domain 80%)	Uncharacterized protein
SELMODRAFT_59650	SuperContig GL377585: 597,964-598,242 reverse strand	5.6e-35	Uncharacterized protein
SELMODRAFT_69621	SuperContig GL377570: 2,737,559-2,737,864 reverse strand	1.4e-36	Uncharacterized protein
SELMODRAFT_59324	SuperContig GL377602: 775,366-775,698 reverse strand	6.9e-45	Uncharacterized protein
SELMODRAFT_105005	SuperContig GL377595: 170,815-171,330 forward strand	1e-26	Uncharacterized protein
SELMODRAFT_27399	SuperContig GL377644: 364,278-364,809 forward strand	9.7e-27	Uncharacterized protein
SELMODRAFT_37532	SuperContig GL377574: 2,171,040-2,171,580 forward strand	2e-24	Uncharacterized protein
SELMODRAFT_37566	SuperContig GL377628: 10,439-10,831 forward strand	3.8e-26	Uncharacterized protein
SELMODRAFT_37570	SuperContig GL377610: 129,217-129,609 forward strand	3.8e-26	Uncharacterized protein
SELMODRAFT_61520	SuperContig GL377569: 301,684-302,224 reverse strand	2e-24	Uncharacterized protein

## Sheet: Amborella trichopoda
Gene	Location	LOB E-value	Description
AMTR_s00041p00044170	SuperContig AmTr_v1.0_scaffold00041: 384,524-386,629 forward strand	2e-38	hypothetical protein
AMTR_s00007p00227160	SuperContig AmTr_v1.0_scaffold00007: 4,783,190-4,784,751 reverse strand	2.8e-41	hypothetical protein
AMTR_s00076p00127530	SuperContig AmTr_v1.0_scaffold00076: 1,727,080-1,728,448 reverse strand	2.8e-39	hypothetical protein
AMTR_s00066p00120340	SuperContig AmTr_v1.0_scaffold00066: 1,584,448-1,585,371 forward strand	1.7e-42	hypothetical protein
AMTR_s00080p00153120	SuperContig AmTr_v1.0_scaffold00080: 2,296,389-2,297,582 forward strand	8.1e-41	hypothetical protein
AMTR_s00169p00042500	SuperContig AmTr_v1.0_scaffold00169: 362,823-363,722 reverse strand	1.2e-33(domain 80%)	hypothetical protein
AMTR_s00184p00044240	SuperContig AmTr_v1.0_scaffold00184: 385,532-386,206 reverse strand	2.6e-33	hypothetical protein
AMTR_s00058p00148530	SuperContig AmTr_v1.0_scaffold00058: 2,190,175-2,191,303 reverse strand	2.4e-36	hypothetical protein
AMTR_s00184p00043710	SuperContig AmTr_v1.0_scaffold00184: 379,412-379,864 reverse strand	1.1e-28	hypothetical protein
AMTR_s00153p00034160	SuperContig AmTr_v1.0_scaffold00153: 252,417-256,114 forward strand	1.7e-33	hypothetical protein
AMTR_s00002p00241970	SuperContig AmTr_v1.0_scaffold00002: 5,664,120-5,665,611 forward strand	1.4e-35	hypothetical protein
AMTR_s00083p00067130	SuperContig AmTr_v1.0_scaffold00083: 696,103-696,447 reverse strand	3.52e-10（NCBI）	hypothetical protein
AMTR_s00136p00011480	SuperContig AmTr_v1.0_scaffold00136: 7,718-8,665 forward strand	3.6e-29	hypothetical protein
AMTR_s00021p00187850	SuperContig AmTr_v1.0_scaffold00021: 3,263,109-3,263,676 forward strand	5.7e-34	hypothetical protein
AMTR_s00079p00088960	SuperContig AmTr_v1.0_scaffold00079: 1,030,364-1,031,567 reverse strand	2.8e-24	hypothetical protein
AMTR_s00002p00248800	SuperContig AmTr_v1.0_scaffold00002: 6,199,021-6,200,129 reverse strand	5e-28	hypothetical protein
AMTR_s00036p00021270	SuperContig AmTr_v1.0_scaffold00036: 97,534-98,025 reverse strand	3.1e-18(domain 70%)	hypothetical protein
AMTR_s00137p00087340	SuperContig AmTr_v1.0_scaffold00137: 1,005,893-1,006,959 reverse strand	3.5e-25	hypothetical protein
AMTR_s00137p00051070	SuperContig AmTr_v1.0_scaffold00137: 479,601-480,334 reverse strand	3.7e-25	hypothetical protein
AMTR_s00036p00023770	SuperContig AmTr_v1.0_scaffold00036: 125,013-125,387 reverse strand	5.5e-19(domain 70%)	hypothetical protein

## Sheet: Physcomitrella patens
Gene	Location	LOB E-value
Pp3c9_23930	Chromosome 9: 16,353,288-16,357,116 forward strand	9e-43
Pp3c8_4430	Chromosome 8: 2,446,206-2,452,338 reverse strand	1.1e-37
Pp3c7_9340	Chromosome 7: 6,093,665-6,101,229 reverse strand	1e-36
Pp3c4_9600	Chromosome 4: 6,923,109-6,926,765 reverse strand	1.7e-37
Pp3c3_27900	Chromosome 3: 18,902,083-18,906,369 forward strand	2.8e-37
Pp3c23_14630	Chromosome 23: 9,881,771-9,884,282 forward strand	1.2e-40
Pp3c22_5950	Chromosome 22: 3,429,379-3,431,822 forward strand	1.8e-42
Pp3c22_16800	Chromosome 22: 10,843,030-10,845,368 reverse strand	7.9e-43
Pp3c20_6540	Chromosome 20: 3,926,265-3,929,473 forward strand	1.4e-40
Pp3c19_19610	Chromosome 19: 13,013,509-13,015,566 reverse strand	4e-43
Pp3c15_22780	Chromosome 15: 14,692,055-14,696,620 forward strand	9e-43
Pp3c12_13020	Chromosome 12: 8,736,116-8,742,142 reverse strand	3.4e-37
Pp3c11_11230	Chromosome 11: 7,218,153-7,223,645 reverse strand	4.9e-37
Pp3c8_21660	Chromosome 8: 14,862,576-14,866,160 forward strand	7.3e-40
Pp3c8_14580	Chromosome 8: 9,507,038-9,510,967 forward strand	1e-39
Pp3c4_18330	Chromosome 4: 12,496,229-12,498,517 forward strand	1e-38
Pp3c23_7470	Chromosome 23: 5,060,884-5,064,626 reverse strand	2.2e-39
Pp3c20_9330	Chromosome 20: 5,602,381-5,604,640 forward strand	7e-40
Pp3c20_7710	Chromosome 20: 4,763,045-4,767,556 reverse strand	1.5e-39
Pp3c20_10200	Chromosome 20: 6,183,103-6,186,183 reverse strand	9.1e-42
Pp3c19_19400	Chromosome 19: 12,874,470-12,877,493 forward strand	3.4e-43
Pp3c12_5931	Chromosome 12: 4,269,357-4,273,671 reverse strand	1.3e-38
Pp3c12_5930	Chromosome 12: 4,271,745-4,273,005 reverse strand	4.6e-39
Pp3c24_6560	Chromosome 24: 4,402,251-4,406,206 forward strand	4e-39
Pp3c9_22290	Chromosome 9: 15,122,397-15,127,266 reverse strand	4.6e-22
Pp3c5_6300	Chromosome 5: 4,389,140-4,393,105 forward strand	3.3e-25
Pp3c27_3280	Chromosome 27: 1,874,198-1,875,233 forward strand	2.1e-11
Pp3c18_9980	Chromosome 18: 7,068,416-7,072,433 forward strand	5.3e-25
Pp3c21_16050	Chromosome 21: 10,156,561-10,160,680 reverse strand	2.5e-25
Pp3c14_24330	Chromosome 14: 15,571,466-15,573,001 reverse strand	7.4e-17(domain 70%)

## Sheet: Cylindrocystis brebissonii
Gene	LOB E-value	Description
RPGL_scaffold_2022295	2.4e-25	gnl|onekp|RPGL_scaffold_2022295
RPGL_scaffold_2023298	1.4e-41	gnl|onekp|RPGL_scaffold_2023298
RPGL_scaffold_2027012	1.3e-42	gnl|onekp|RPGL_scaffold_2027012
YOXI_scaffold_2006229	2.7e-25	gnl|onekp|YOXI_scaffold_2006229
YOXI_scaffold_2046895	2.3e-42	gnl|onekp|YOXI_scaffold_2046895
YOXI_scaffold_2055400	1.7e-43	gnl|onekp|YOXI_scaffold_2055400
