# Supplementary material for: Phylogeny and Functions of LOB Domain Proteins in Plants
Source: Int J Mol Sci. 2020 Mar 26;21(7):2278. doi: 10.3390/ijms21072278 (PMC7178066; doi:10.3390/ijms21072278)
Supplement: Supplementary file 1 [file ijms-21-02278-s001.zip › Additional file 2. LBD proteins of six monocots.xlsx]

## Sheet: Oryza sativa Indica Group
Gene	Location	LOB E-value	Description
BGIOSGA000185	Chromosome 1: 44,827,637-44,835,278 reverse strand	2.3E-26（domain 80%）
BGIOSGA000736	Chromosome 1: 35,887,724-35,888,642 reverse strand	2e-37
BGIOSGA001368	Chromosome 1: 24,295,915-24,296,292 reverse strand	2.4e-27
BGIOSGA001371	Chromosome 1: 24,281,531-24,281,977 reverse strand	2.5e-27
BGIOSGA001373	Chromosome 1: 24,262,848-24,264,233 reverse strand	2.9E-20, 6.9e-27（domain 80%）
BGIOSGA001546	Chromosome 1: 19,946,437-19,947,168 reverse strand	1.6e-24
BGIOSGA002306	Chromosome 1: 3,998,952-3,999,711 reverse strand	1E-23（domain 70%）	OsRAMOSA2 (OsRA2)
BGIOSGA002703	Chromosome 1: 2,013,999-2,015,014 forward strand	1.2e-23
BGIOSGA003124	Chromosome 1: 8,508,293-8,509,042 forward strand	7e-28
BGIOSGA003804	Chromosome 1: 24,385,381-24,386,136 forward strand	2.1e-34
BGIOSGA003805	Chromosome 1: 24,388,162-24,388,689 forward strand	1.7e-27
BGIOSGA003807	Chromosome 1: 24,396,906-24,398,896 forward strand	4.9e-13（domain 80%）
BGIOSGA003810	Chromosome 1: 24,405,887-24,406,279 forward strand	2.6e-27
BGIOSGA004719	Chromosome 1: 38,698,742-38,699,874 forward strand	1.6e-39
BGIOSGA004955	Chromosome 1: 42,319,604-42,320,518 forward strand	4.1e-41	OsLBD1-9(OsAS2)
BGIOSGA005344	Chromosome 2: 37,421,485-37,422,245 reverse strand	2.3e-36	OsDH1
BGIOSGA010258	Chromosome 3: 26,570,303-26,572,379 reverse strand	1.3e-22
BGIOSGA010454	Chromosome 3: 21,375,157-21,375,862 reverse strand	1.3e-24	OsLBD37
BGIOSGA010952	Chromosome 3: 10,814,330-10,815,135 reverse strand	2.8e-39
BGIOSGA011118	Chromosome 3: 8,281,040-8,282,749 reverse strand	1.2e-38
BGIOSGA011445	Chromosome 3: 3,174,320-3,175,183 reverse strand	1.4e-36	Crownrootless1(crl1)
BGIOSGA011866	Chromosome 3: 3,170,705-3,171,342 forward strand	4.8e-36
BGIOSGA013119	Chromosome 3: 26,745,447-26,746,364 forward strand	2.9e-40
BGIOSGA013249	Chromosome 3: 29,726,404-29,728,449 forward strand	7.8e-42
BGIOSGA013705	Chromosome 3: 37,107,458-37,108,823 forward strand	3.4e-34	OsLBD3-7
BGIOSGA018046	Chromosome 5: 21,609,216-21,610,160 reverse strand	2.8e-42
BGIOSGA018244	Chromosome 5: 17,145,156-17,145,853 reverse strand	3e-42
BGIOSGA018747	Chromosome 5: 4,033,118-4,034,829 reverse strand	2e-39
BGIOSGA026049	Chromosome 7: 22,096,813-22,097,583 forward strand	9.8e-24	OsLBD38
BGIOSGA026473	Chromosome 8: 30,142,283-30,143,322 reverse strand	5.7e-35
BGIOSGA028630	Chromosome 8: 20,375,334-20,376,695 forward strand	2.1e-35
BGIOSGA029005	Chromosome 8: 27,388,850-27,391,238 forward strand	6.9e-36
BGIOSGA030605	Chromosome 9: 10,346,195-10,347,295 forward strand	5.9e-32
BGIOSGA032254	Chromosome 10: 3,717,144-3,718,778 reverse strand	1.8e-38
BGIOSGA034653	Chromosome 11: 48,318-48,788 forward strand	1.1e-41	OsLBD12-1(LBD11-1)
BGIOSGA036857	Chromosome 12: 518,851-519,327 forward strand	1.1e-41
BGIOSGA038947	Supscaffold AAAA02040396.1: 602-1,416 reverse strand	2.8e-39

## Sheet: Sorghum bicolor
Gene	Location	LOB E-value	Description
SORBI_3001G062800	Chromosome 1: 4,698,137-4,699,057 reverse strand	1.9e-34	hypothetical protein
SORBI_3001G328500	Chromosome 1: 61,604,153-61,605,690 forward strand	7.5e-24	hypothetical protein
SORBI_3001G409200	Chromosome 1: 69,289,989-69,291,418 forward strand	9.6e-40	hypothetical protein
SORBI_3001G147000	Chromosome 1: 11,814,441-11,817,198 reverse strand	3.1e-42	hypothetical protein
SORBI_3001G167600	Chromosome 1: 13,951,671-13,955,889 reverse strand	5.3e-40	hypothetical protein
SORBI_3001G169200	Chromosome 1: 14,080,706-14,083,509 forward strand	1.5e-22	hypothetical protein
SORBI_3001G261700	Chromosome 1: 45,967,550-45,969,583 reverse strand	4e-38	hypothetical protein
SORBI_3001G338600	Chromosome 1: 62,623,592-62,625,626 forward strand	2e-22	hypothetical protein
SORBI_3001G437300	Chromosome 1: 71,566,224-71,569,045 forward strand	3.9e-38	hypothetical protein
SORBI_3001G503000	Chromosome 1: 77,160,296-77,162,505 forward strand	1.2e-36	hypothetical protein
SORBI_3001G503100	Chromosome 1: 77,164,942-77,166,556 reverse strand	3.2e-36	hypothetical protein
SORBI_3002G359700	Chromosome 2: 72,192,356-72,193,761 forward strand	4.9e-24	hypothetical protein
SORBI_3002G039900	Chromosome 2: 3,877,146-3,881,102 reverse strand	2.2e-24	hypothetical protein
SORBI_3003G052900	Chromosome 3: 4,788,870-4,791,162 forward strand	6.2e-42	hypothetical protein
SORBI_3003G086600	Chromosome 3: 7,481,946-7,483,573 reverse strand	1.9e-23	hypothetical protein
SORBI_3003G311100	Chromosome 3: 63,928,206-63,929,514 forward strand	1.6e-39	hypothetical protein
SORBI_3003G340100	Chromosome 3: 66,301,546-66,304,265 forward strand	1.7e-39	hypothetical protein
SORBI_3003G383700	Chromosome 3: 69,668,023-69,671,357 reverse strand	2.2e-41	hypothetical protein
SORBI_3004G348800	Chromosome 4: 67,773,110-67,774,620 reverse strand	1.8e-36	hypothetical protein
SORBI_3005G004700	Chromosome 5: 372,277-373,283 forward strand	8.2e-43	hypothetical protein
SORBI_3007G200400	Chromosome 7: 63,134,330-63,135,866 forward strand	1.9e-36	hypothetical protein
SORBI_3007G122600	Chromosome 7: 52,656,510-52,658,233 forward strand	4.1e-35	hypothetical protein
SORBI_3007G165100	Chromosome 7: 59,994,953-59,996,526 forward strand	4.3e-35	hypothetical protein
SORBI_3008G005000	Chromosome 8: 458,718-459,464 forward strand	5.4e-38	hypothetical protein
SORBI_3008G190800	Chromosome 8: 62,488,860-62,490,230 reverse strand	2.6e-31	hypothetical protein
SORBI_3009G025900	Chromosome 9: 2,294,750-2,296,103 reverse strand	3.6e-41	hypothetical protein
SORBI_3009G058600	Chromosome 9: 6,127,178-6,129,463 reverse strand	4.5e-39	hypothetical protein
SORBI_3009G102400	Chromosome 9: 40,812,786-40,814,260 reverse strand	4.5e-42	hypothetical protein
SORBI_3009G138500	Chromosome 9: 49,549,424-49,552,695 reverse strand	3.3e-41	hypothetical protein
SORBI_3009G199300	Chromosome 9: 54,938,611-54,940,027 reverse strand	6.6e-20	hypothetical protein
SORBI_3009G258300	Chromosome 9: 59,218,285-59,220,197 forward strand	6.2e-22	hypothetical protein
SORBI_3010G037701	Chromosome 10: 3,011,885-3,012,734 forward strand	7.6e-16(domain 70%)	hypothetical protein
SORBI_3010G259400	Chromosome 10: 59,637,185-59,637,841 forward strand	1.2e-27	hypothetical protein

## Sheet: Zea mays
Gene	Location	LOB E-value	Description
Zm00001d027678	Chromosome 1: 10,986,933-10,988,125 forward strand	1.5e-35	RTCN
Zm00001d027679	Chromosome 1: 10,992,938-10,994,177 reverse strand	1.6e-36	rootless concerning crown and seminal roots1，ZmLBD2(Rtcs)
Zm00001d030364	Chromosome 1: 126,597,854-126,599,207 forward strand	2.6e-38	LOB domain-containing protein 31
Zm00001d031544	Chromosome 1: 193,781,401-193,782,215 reverse strand	2.1e-36	LOB domain-containing protein 23
Zm00001d031882	Chromosome 1: 205,250,102-205,251,502 forward strand	2.3e-34	LOB domain-containing protein 29
Zm00001d032286	Chromosome 1: 220,463,004-220,464,263 forward strand	9.7e-35	LOB domain-containing protein 22
Zm00001d033335	Chromosome 1: 259,429,013-259,429,858 reverse strand	3.8e-39	LOB domain-containing protein 28
Zm00001d033466	Chromosome 1: 263,448,597-263,450,323 reverse strand	1.6e-40	Putative lateral organ boundaries (LOB) domain family
Zm00001d034384	Chromosome 1: 291,492,379-291,492,970 forward strand	6.6e-34	LOB domain-containing protein 23
Zm00001d028413	Chromosome 1: 34,109,298-34,111,567 reverse strand	3.4e-38	LOB domain-containing protein 31
Zm00001d028721	Chromosome 1: 44,340,623-44,341,737 reverse strand	9.6e-40	LOB domain protein 11
Zm00001d029602	Chromosome 1: 78,655,181-78,656,079 reverse strand	5.1e-24	LOB domain-containing protein 38
Zm00001d029601	Chromosome 1: 78,654,675-78,656,117 reverse strand	2e-11	LOB domain-containing protein 38
Zm00001d033347	Chromosome 1: 259,828,724-259,831,189 forward strand	1.4e-22	LOB domain-containing protein 38
Zm00001d029506	Chromosome 1: 73,706,673-73,707,614 reverse strand	2.3e-23	LOB domain-containing protein 42
Zm00001d006739	Chromosome 2: 215,644,201-215,645,366 forward strand	7e-24	Seed specific protein Bn15D17A
Zm00001d007919	Chromosome 2: 242,414,840-242,416,891 forward strand	8.5E-21（domain 90%）
Zm00001d041205	Chromosome 3: 105,360,314-105,361,141 forward strand	5.2e-31	LOB domain-containing protein 27
Zm00001d039694	Chromosome 3: 12,158,280-12,159,065 forward strand	5.8e-42	ramosa2
Zm00001d042560	Chromosome 3: 171,820,603-171,823,886 reverse strand	1.3e-41	LOB domain-containing protein 6，ig1
Zm00001d043036	Chromosome 3: 187,095,368-187,096,814 reverse strand	1.3e-38	LOB domain-containing protein 13
Zm00001d043311	Chromosome 3: 195,854,423-195,855,820 reverse strand	6.3e-38	LOB domain-containing protein 20
Zm00001d040004	Chromosome 3: 22,562,754-22,564,198 reverse strand	2.1e-23	LOB domain-containing protein 42
Zm00001d051891	Chromosome 4: 173,818,577-173,819,660 forward strand	1.8e-36	Putative LOB domain-containing family protein
Zm00001d052317	Chromosome 4: 186,984,558-187,006,976 reverse strand	6.3e-43	F10K1.23
Zm00001d048889	Chromosome 4: 7,192,147-7,193,388 reverse strand	3.4e-34	Putative LOB domain-containing family protein
Zm00001d050269	Chromosome 4: 77,463,528-77,464,649 forward strand	1.6e-32	Putative LOB domain-containing family protein
Zm00001d013625	Chromosome 5: 15,732,403-15,735,219 reverse strand	4.3e-42	LOB domain-containing protein 4
Zm00001d013732	Chromosome 5: 18,855,513-18,856,412 reverse strand	2.7e-39	LOB domain-containing protein 28
Zm00001d038013	Chromosome 6: 145,148,378-145,149,283 reverse strand	3.4e-42	Putative LOB domain-containing family protein
Zm00001d038197	Chromosome 6: 151,277,845-151,283,466 reverse strand	1.1e-38	Putative LOB domain-containing family protein
Zm00001d035498	Chromosome 6: 29,567,724-29,568,516 forward strand	9.7e-41	Putative LOB domain-containing family protein
Zm00001d036032	Chromosome 6: 67,441,712-67,442,299 forward strand	1.1e-31	Putative LOB domain-containing family protein
Zm00001d036435	Chromosome 6: 88,337,769-88,338,425 forward strand	2.9e-26	Putative LOB domain-containing family protein%3B Ramosa 2
Zm00001d038717	Chromosome 6: 163,280,343-163,281,305 reverse strand	9.1e-22	Seed specific protein Bn15D17A
Zm00001d020243	Chromosome 7: 101,933,697-101,935,610 forward strand	6e-34	LOB domain-containing protein 22
Zm00001d021995	Chromosome 7: 167,680,342-167,681,551 forward strand	1.6e-24	LOB domain-containing protein 38
Zm00001d018832	Chromosome 7: 6,806,891-6,808,735 reverse strand	8.6e-23
Zm00001d010264	Chromosome 8: 106,551,052-106,551,980 forward strand	3.2e-40	Putative LOB domain-containing family protein
Zm00001d010978	Chromosome 8: 135,743,207-135,743,999 forward strand	3.8e-41	Putative LOB domain-containing family protein
Zm00001d012180	Chromosome 8: 169,618,708-169,621,826 reverse strand	1.3e-41	ig1-as2 like1
Zm00001d009823	Chromosome 8: 83,961,158-83,963,468 forward strand	2.1e-39	Putative LOB domain-containing family protein
Zm00001d010749	Chromosome 8: 126,702,595-126,703,446 reverse strand	1.9e-20	LOB domain-containing protein 42
Zm00001d010751	Chromosome 8: 126,849,996-126,850,937 reverse strand	4.4e-21	Seed specific protein Bn15D17A
Zm00001d047521	Chromosome 9: 133,429,142-133,437,808 reverse strand	3.6e-20	LOB domain-containing protein 6
Zm00001d047752	Chromosome 9: 140,901,122-140,902,338 forward strand	1.2e-39	Putative LOB domain-containing family protein
Zm00001d047921	Chromosome 9: 145,465,257-145,467,375 forward strand	1.5e-38	LOB domain-containing protein 31
Zm00001d048401	Chromosome 9: 155,625,722-155,626,844 reverse strand	6.5e-35	RTCS-like1
Zm00001d023316	Chromosome 10: 2,854,307-2,860,037 forward strand	1.6e-39	Disease resistance protein RPM1

## Sheet: Hordeum vulgare
Gene	Location	LOB E-value
HORVU1Hr1G024490.1	Chromosome chr1H: 113,482,829-113,484,314 forward strand	7.6e-39
HORVU1Hr1G012720.1	Chromosome chr1H: 32,101,798-32,102,986 forward strand	4e-40
HORVU1Hr1G060290.2	Chromosome chr1H: 438,748,890-438,750,009 forward strand	2.6e-41
HORVU1Hr1G064640.3	Chromosome chr1H: 462,585,774-462,589,197 forward strand	2.1e-42
HORVU3Hr1G049860.1	Chromosome chr3H: 353,864,285-353,865,325 forward strand	1.7e-33
HORVU3Hr1G016690.2	Chromosome chr3H: 40,939,909-40,942,285 reverse strand	7.6e-43
HORVU3Hr1G088440.1	Chromosome chr3H: 624,909,985-624,911,616 forward strand	1.4e-37
HORVU3Hr1G090240.1	Chromosome chr3H: 631,021,974-631,024,918 reverse strand	3.7e-41
HORVU3Hr1G090250.1	Chromosome chr3H: 631,065,854-631,068,914 forward strand	3.7e-41
HORVU4Hr1G056890.2	Chromosome chr4H: 478,073,955-478,074,720 forward strand	3.2e-39
HORVU4Hr1G002480.2	Chromosome chr4H: 4,787,099-4,790,132 reverse strand	4.9e-42
HORVU4Hr1G013630.1	Chromosome chr4H: 48,274,598-48,278,702 forward strand	3.3e-40
HORVU4Hr1G084750.2	Chromosome chr4H: 629,644,074-629,644,737 forward strand	3.1e-37
HORVU5Hr1G047610.1	Chromosome chr5H: 370,133,789-370,134,854 forward strand	4.4e-42
HORVU5Hr1G057690.1	Chromosome chr5H: 451,916,159-451,917,787 reverse strand	2.1e-32
HORVU2Hr1G035160.1	Chromosome chr2H: 146,872,873-146,876,009 forward strand	1e-23
HORVU2Hr1G066080.1	Chromosome chr2H: 456,865,265-456,868,167 reverse strand	7.1e-23
HORVU3Hr1G016320.1	Chromosome chr3H: 39,480,612-39,482,097 forward strand	1.3e-22
HORVU4Hr1G013380.2	Chromosome chr4H: 46,568,791-46,570,972 forward strand	1.3e-22
HORVU4Hr1G086700.1	Chromosome chr4H: 634,903,821-634,904,932 forward strand	4.3e-21
HORVU3Hr1G075370.2	Chromosome chr3H: 563,330,965-563,331,752 reverse strand	5.6e-39
HORVU4Hr1G000880.4	Chromosome chr4H: 1,331,914-1,333,263 reverse strand	1.6e-35
HORVU4Hr1G063160.1	Chromosome chr4H: 529,392,281-529,394,817 reverse strand	2.7e-38
HORVU4Hr1G080150.1	Chromosome chr4H: 614,403,440-614,404,576 forward strand	1.9e-36
HORVU4Hr1G080160.1	Chromosome chr4H: 614,410,389-614,411,827 reverse strand	2.1e-36
HORVU7Hr1G046690.1	Chromosome chr7H: 153,154,346-153,156,168 reverse strand	4.9e-37
HORVU0Hr1G020290.1	Chromosome chrUn: 106,732,901-106,733,533 reverse strand	1.1E-35（domain 90%）
HORVU0Hr1G017670.2	Chromosome chrUn: 92,874,309-92,875,556 reverse strand	5.1e-35

## Sheet: Setaria italica
Gene	Location	LOB E-value
SETIT_019578mg	Chromosome I: 41,569,909-41,570,556 reverse strand	1.6e-36
SETIT_031887mg	Chromosome II: 15,813,228-15,814,194 reverse strand	7e-21（domain 80%）
SETIT_030262mg	Chromosome II: 28,208,984-28,210,247 forward strand	4e-35
SETIT_032865mg	Chromosome II: 3,162,135-3,164,209 reverse strand	4.4e-30
SETIT_024114mg	Chromosome III: 20,432,031-20,433,039 forward strand	1.3e-41
SETIT_024229mg	Chromosome III: 25,813,530-25,814,225 forward strand	3.7e-42
SETIT_024430mg	Chromosome III: 2,807,610-2,808,337 reverse strand	3.8e-41
SETIT_008052mg	Chromosome IV: 3,517,087-3,517,914 reverse strand	4.4e-32
SETIT_036905mg	Chromosome IX: 11,454,973-11,456,164 reverse strand	1.2e-40
SETIT_039129mg	Chromosome IX: 3,557,857-3,558,727 reverse strand	1.1e-34
SETIT_037280mg	Chromosome IX: 49,402,585-49,403,434 forward strand	5.5e-39
SETIT_040019mg	Chromosome IX: 56,126,249-56,127,066 forward strand	1.2e-36
SETIT_037727mg	Chromosome IX: 56,130,209-56,131,301 reverse strand	1.8e-35
SETIT_037583mg	Chromosome IX: 9,715,576-9,718,287 reverse strand	3.4e-42
SETIT_002632mg	Chromosome V: 10,000,163-10,002,273 reverse strand	5.6e-42
SETIT_005134mg	Chromosome V: 193,914-194,450 reverse strand	5.4e-27
SETIT_004290mg	Chromosome V: 38,140,638-38,141,445 forward strand	2e-39
SETIT_004575mg	Chromosome V: 40,268,623-40,269,510 forward strand	2.5e-39
SETIT_002599mg	Chromosome V: 43,409,012-43,411,185 forward strand	1.3e-41
SETIT_015783mg	Chromosome VI: 24,921,862-24,923,154 forward strand	1.1e-34
SETIT_015521mg	Chromosome VI: 33,151,537-33,152,240 reverse strand	7.4e-36
SETIT_015156mg	Chromosome VI: 35,824,524-35,825,598 reverse strand	1.6e-34
SETIT_012657mg	Chromosome VII: 19,682,036-19,682,944 forward strand	3.5e-32
SETIT_012018mg	Chromosome VII: 32,463,071-32,464,335 reverse strand	1.2e-39
SETIT_011647mg	Chromosome VII: 35,731,882-35,732,531 reverse strand	3.4e-38
SETIT_026864mg	Chromosome VIII: 1,087,241-1,088,547 reverse strand	6.4e-43
SETIT_031011mg	Chromosome II: 44,695,723-44,696,845 forward strand	4.1e-24
SETIT_022660mg	Chromosome III: 8,065,665-8,067,614 reverse strand	2.5e-23
SETIT_037275mg	Chromosome IX: 11,526,173-11,528,140 forward strand	1.2e-22
SETIT_037346mg	Chromosome IX: 41,591,960-41,593,162 forward strand	1.3e-11
SETIT_004887mg	Chromosome V: 33,318,026-33,318,301 reverse strand	1.8e-18（domain 80%）
SETIT_002412mg	Chromosome V: 7,485,216-7,486,307 forward strand	9.6e-22

## Sheet: Triticum aestivum
Gene	Location	LOB E-value
TraesCS1A02G111700	Chromosome 1A: 112,942,474-112,944,362 reverse strand	1.9e-38
TraesCS1A02G222300	Chromosome 1A: 391,940,836-391,941,644 reverse strand	1.5e-41
TraesCS1B02G131900	Chromosome 1B: 165,075,989-165,077,836 reverse strand	1.9e-38
TraesCS1B02G235700	Chromosome 1B: 422,346,110-422,347,138 reverse strand	1.5e-41
TraesCS1D02G113100	Chromosome 1D: 109,476,630-109,478,560 reverse strand	1.9e-38
TraesCS1D02G224000	Chromosome 1D: 311,749,592-311,750,588 reverse strand	1.5e-41
TraesCS3A02G295100	Chromosome 3A: 529,205,494-529,206,501 reverse strand	5.5e-39
TraesCS3A02G093200	Chromosome 3A: 59,531,321-59,533,219 forward strand	7.6e-43
TraesCS3A02G346300	Chromosome 3A: 595,643,968-595,645,484 forward strand	4.6e-40
TraesCS3B02G378100	Chromosome 3B: 596,047,454-596,049,013 forward strand	4.8e-39
TraesCS3B02G108500	Chromosome 3B: 74,293,323-74,295,396 forward strand	7.6e-43
TraesCS3D02G308000	Chromosome 3D: 421,666,515-421,667,642 forward strand	5.3e-39
TraesCS3D02G340000	Chromosome 3D: 453,629,269-453,630,785 forward strand	4.5e-40
TraesCS3D02G093500	Chromosome 3D: 47,492,467-47,494,713 forward strand	7.6e-43
TraesCS4A02G107300	Chromosome 4A: 123,246,762-123,247,725 reverse strand	2.9e-39
TraesCS4A02G235100	Chromosome 4A: 544,046,632-544,048,552 reverse strand	1.1e-40
TraesCS4A02G297500	Chromosome 4A: 596,770,453-596,773,779 reverse strand	1.2e-41
TraesCS4A02G312500	Chromosome 4A: 603,634,586-603,635,579 reverse strand	3.5e-34
TraesCS4A02G067300	Chromosome 4A: 64,956,484-64,958,633 forward strand	3e-38
TraesCS4A02G415300	Chromosome 4A: 685,371,901-685,372,824 forward strand	1.9e-36
TraesCS4A02G415400	Chromosome 4A: 685,380,302-685,381,598 reverse strand	2.6e-36
TraesCS4B02G016200	Chromosome 4B: 11,903,666-11,905,863 forward strand	5.7e-42
TraesCS4B02G197100	Chromosome 4B: 424,721,434-424,722,601 forward strand	4.6e-39
TraesCS4B02G224600	Chromosome 4B: 470,295,844-470,297,889 forward strand	7.3e-38
TraesCS4B02G316100	Chromosome 4B: 605,682,776-605,683,517 forward strand	8.1e-36
TraesCS4B02G316200	Chromosome 4B: 605,691,920-605,693,239 reverse strand	2.2e-36
TraesCS4B02G079900	Chromosome 4B: 77,650,052-77,654,072 forward strand	1e-40
TraesCS4B02G001200	Chromosome 4B: 804,929-806,039 reverse strand	1.1e-35
TraesCS4D02G001700	Chromosome 4D: 1,205,779-1,206,821 forward strand	1.8e-35
TraesCS4D02G197400	Chromosome 4D: 342,698,606-342,699,718 forward strand	3.1e-39
TraesCS4D02G225200	Chromosome 4D: 382,737,797-382,739,949 forward strand	2.8e-38
TraesCS4D02G312700	Chromosome 4D: 478,992,187-478,993,066 forward strand	5.1e-36
TraesCS4D02G312800	Chromosome 4D: 478,997,945-478,999,338 reverse strand	2.2e-36
TraesCS4D02G341500	Chromosome 4D: 498,100,287-498,100,908 forward strand	8e-38
TraesCS4D02G078800	Chromosome 4D: 52,762,678-52,766,546 forward strand	1e-40
TraesCS4D02G014600	Chromosome 4D: 6,641,807-6,644,017 forward strand	2e-41
TraesCS5A02G152200	Chromosome 5A: 329,240,412-329,242,107 reverse strand	4.4e-42
TraesCS5A02G515300	Chromosome 5A: 678,623,663-678,624,509 forward strand	1e-37
TraesCS5B02G150800	Chromosome 5B: 278,467,544-278,468,588 reverse strand	2.6e-42
TraesCS5B02G282700	Chromosome 5B: 467,376,793-467,377,451 reverse strand	2e-36
TraesCS5D02G157400	Chromosome 5D: 245,198,452-245,199,603 reverse strand	2.6e-42
TraesCS6A02G053700	Chromosome 6A: 27,765,272-27,766,350 forward strand	3.4e-35
TraesCS6A02G398400	Chromosome 6A: 609,106,630-609,107,673 reverse strand	4.9e-35
TraesCS6B02G072200	Chromosome 6B: 48,545,163-48,546,141 forward strand	5.8e-35
TraesCS6B02G438700	Chromosome 6B: 704,751,222-704,752,255 forward strand	5.2e-35
TraesCS6D02G382600	Chromosome 6D: 462,272,054-462,273,163 reverse strand	4.4e-35
TraesCS7A02G228900	Chromosome 7A: 199,237,344-199,238,903 forward strand	1.1e-37
TraesCS7B02G195100	Chromosome 7B: 335,444,534-335,445,928 forward strand	2.9e-37
TraesCS7D02G229900	Chromosome 7D: 190,447,108-190,448,500 forward strand	1.1e-37
TraesCSU02G132900	Chromosome Un: 112,252,899-112,254,024 forward strand	6.2e-36
TraesCS1A02G260000	Chromosome 1A: 453,520,442-453,524,428 reverse strand	1.9e-42
TraesCS1B02G270400	Chromosome 1B: 475,467,101-475,471,177 reverse strand	2.6e-42
TraesCS1D02G259900	Chromosome 1D: 353,554,598-353,558,695 reverse strand	2.6e-42
TraesCS3A02G402300	Chromosome 3A: 647,753,474-647,756,192 reverse strand	3.7e-41
TraesCS3B02G435700	Chromosome 3B: 674,061,243-674,064,169 reverse strand	3.7e-41
TraesCS1A02G062200	Chromosome 1A: 42,603,254-42,603,901 reverse strand	3.6e-40
TraesCS1B02G080600	Chromosome 1B: 63,090,600-63,091,536 reverse strand	4e-40
TraesCS2D02G008400	Chromosome 2D: 4,496,905-4,498,079 forward strand	4e-40
TraesCS3A02G205500	Chromosome 3A: 361,612,609-361,613,373 reverse strand	2.4e-34
TraesCS3A02G492000	Chromosome 3A: 719,193,894-719,195,240 reverse strand	3.5e-35
TraesCS3B02G553000	Chromosome 3B: 787,653,855-787,655,310 reverse strand	3.9e-35
TraesCS3D02G397200	Chromosome 3D: 511,724,301-511,727,491 reverse strand	3.7e-41
TraesCS3D02G498100	Chromosome 3D: 589,153,761-589,155,120 forward strand	3.7e-35
TraesCS4B02G346500	Chromosome 4B: 640,103,317-640,103,895 forward strand	8.3e-38
TraesCS5A02G191900	Chromosome 5A: 395,851,340-395,852,914 reverse strand	6.8e-33
TraesCS5A02G284000	Chromosome 5A: 491,953,316-491,953,968 reverse strand	7.3e-37
TraesCS5B02G191200	Chromosome 5B: 344,943,726-344,945,141 forward strand	4.8e-33
TraesCS5D02G199000	Chromosome 5D: 301,995,033-301,996,626 forward strand	7.6e-33
TraesCS5D02G291300	Chromosome 5D: 389,030,291-389,030,946 reverse strand	1.3e-36
TraesCS2A02G194500	Chromosome 2A: 163,097,513-163,098,955 forward strand	2.3e-24
TraesCS2A02G271300	Chromosome 2A: 443,644,759-443,646,174 forward strand	7.3e-23
TraesCS2B02G212400	Chromosome 2B: 196,540,502-196,541,707 reverse strand	1.8e-24
TraesCS2B02G289800	Chromosome 2B: 401,815,261-401,816,564 forward strand	7.1e-23
TraesCS2D02G193400	Chromosome 2D: 138,515,533-138,516,722 reverse strand	5.4e-11
TraesCS2D02G270100	Chromosome 2D: 333,646,422-333,648,041 forward strand	7.1e-23
TraesCS3B02G106900	Chromosome 3B: 72,476,888-72,478,263 reverse strand	8.5e-22
TraesCS3D02G091700	Chromosome 3D: 46,470,645-46,471,994 reverse strand	2.1e-21
TraesCS4A02G236200	Chromosome 4A: 544,952,753-544,954,937 forward strand	7.5e-23
TraesCS4B02G078800	Chromosome 4B: 75,778,121-75,780,025 reverse strand	1.3e-22
TraesCS4D02G354100	Chromosome 4D: 504,114,728-504,115,931 reverse strand	1.7e-21
TraesCS4D02G354200	Chromosome 4D: 504,177,198-504,178,305 reverse strand	9e-23
TraesCS4D02G077600	Chromosome 4D: 51,615,420-51,616,874 reverse strand	1.3e-22
TraesCS5A02G529300	Chromosome 5A: 688,830,909-688,832,077 reverse strand	1.6e-21
TraesCS5A02G529400	Chromosome 5A: 688,840,283-688,841,089 reverse strand	3.7e-17
TraesCS4B02G361100	Chromosome 4B: 650,701,185-650,702,364 reverse strand	1.6e-21
TraesCS4B02G361200	Chromosome 4B: 650,705,820-650,706,975 reverse strand	2.8e-22
