# Supplementary material for: Phylogeny and Functions of LOB Domain Proteins in Plants
Source: Int J Mol Sci. 2020 Mar 26;21(7):2278. doi: 10.3390/ijms21072278 (PMC7178066; doi:10.3390/ijms21072278)
Supplement: Supplementary file 1 [file ijms-21-02278-s001.zip › Additional file 3. LBD proteins of eight eudicots.xlsx]

## Sheet: Arabidopsis thaliana
Gene	Location	LOB E-value	Description
AT5G63090	Chromosome 5: 25,308,516-25,310,973 reverse strand	2.1e-42	LOB
AT1G07900	Chromosome 1: 2,442,570-2,443,746 forward strand	1.3e-41	LBD1
AT1G06280	Chromosome 1: 1,920,307-1,920,949 reverse strand	1.9e-31	LOB domain-containing protein 2
AT1G16530	Chromosome 1: 5,651,268-5,652,883 reverse strand	1.6e-39	LOB domain-containing protein 3
AT1G31320	Chromosome 1: 11,212,958-11,214,567 forward strand	3.2e-43	LOB domain-containing protein 4
AT1G36000	Chromosome 1: 13,422,554-13,423,028 forward strand	4.3e-24	LOB domain-containing protein 5
AT1G65620	Chromosome 1: 24,398,156-24,400,989 forward strand	3.7e-43	AS2
AT1G72980	Chromosome 1: 27,456,043-27,456,949 reverse strand	2.4e-34	LBD7
AT2G19510	Chromosome 2: 8,453,200-8,453,713 forward strand	3.1e-22	LOB domain-containing protein 8
AT2G19820	Chromosome 2: 8,553,543-8,554,040 reverse strand	7.1e-28	LOB domain-containing protein 9
AT2G23660	Chromosome 2: 10,060,065-10,061,822 reverse strand	4.8e-40	LOB domain-containing protein 10
AT2G28500	Chromosome 2: 12,186,274-12,188,293 reverse strand	7e-41	LOB domain-containing protein 11
AT2G30130	Chromosome 2: 12,868,461-12,870,045 forward strand	2.1e-42	PCK1
AT2G30340	Chromosome 2: 12,931,172-12,932,828 reverse strand	5.2e-39	LBD13
AT2G31310	Chromosome 2: 13,352,917-13,353,672 forward strand	1.8e-34	LOB domain-containing protein 14
AT2G40470	Chromosome 2: 16,902,038-16,904,032 reverse strand	6.9e-41	LOB domain-containing protein 15
AT2G42430	Chromosome 2: 17,663,353-17,665,337 forward strand	5e-36	LOB domain-containing protein 16
AT2G42440	Chromosome 2: 17,668,701-17,669,836 reverse strand	4.3e-36	LOB domain-containing protein 17
AT2G45420	Chromosome 2: 18,718,348-18,720,729 forward strand	6.1e-38	LBD18
AT2G45410	Chromosome 2: 18,712,220-18,713,211 reverse strand	4.2e-37	LBD19
AT3G03760	Chromosome 3: 943,557-944,834 forward strand	2.4e-38	LOB domain-containing protein 20
AT3G11090	Chromosome 3: 3,474,922-3,475,848 forward strand	4.6e-37	LBD21
AT3G13850	Chromosome 3: 4,559,619-4,561,020 forward strand	4.1e-36	LOB domain-containing protein 22
AT3G26620	Chromosome 3: 9,790,628-9,791,117 forward strand	1.5e-39	LOB domain-containing protein 23
AT3G26660	Chromosome 3: 9,797,129-9,797,620 reverse strand	1.5e-39	LOB domain-containing protein 24
AT3G27650	Chromosome 3: 10,238,514-10,240,648 forward strand	4.9e-42	LOB domain-containing protein 25
AT3G27940	Chromosome 3: 10,373,251-10,376,461 forward strand	3.1e-21	LOB domain-containing protein 26
AT3G47870	Chromosome 3: 17,659,680-17,661,354 reverse strand	3.7e-33	LOB domain-containing protein 27
AT3G50510	Chromosome 3: 18,744,887-18,746,045 reverse strand	1.2e-35	LOB domain-containing protein 28
AT3G58190	Chromosome 3: 21,548,484-21,549,572 reverse strand	4.4e-35	LBD29
AT4G00220	Chromosome 4: 89,908-92,255 forward strand	1.7e-38	LOB domain-containing protein 30
AT4G00210	Chromosome 4: 85,471-87,071 reverse strand	2.8e-36	LOB domain-containing protein 31
AT4G22700	Chromosome 4: 11,933,297-11,933,886 forward strand	1.8e-25	LOB domain-containing protein 32
AT5G06080	Chromosome 5: 1,830,671-1,831,467 reverse strand	8.8e-35	LOB domain-containing protein 33
AT5G15060	Chromosome 5: 4,874,332-4,875,949 reverse strand	1.7e-24	LOB domain-containing protein 34
AT5G35900	Chromosome 5: 14,028,682-14,029,426 forward strand	1.1e-30	LBD35
AT5G66870	Chromosome 5: 26,705,785-26,708,741 forward strand	2e-41	LOB domain-containing protein 36
AT5G67420	Chromosome 5: 26,903,990-26,906,517 reverse strand	3.4e-25	LOB domain-containing protein 37
AT3G49940	Chromosome 3: 18,514,266-18,516,131 forward strand	5.9e-25	LOB domain-containing protein 38
AT4G37540	Chromosome 4: 17,639,393-17,640,925 reverse strand	1.3e-24	LOB domain-containing protein 39
AT1G67100	Chromosome 1: 25,053,673-25,054,864 forward strand	4.7e-24	LOB domain-containing protein 40
AT3G02550	Chromosome 3: 536,500-538,126 reverse strand	1e-22	LOB domain-containing protein 41
AT1G68510	Chromosome 1: 25,706,882-25,708,503 forward strand	2.6e-22	LBD42

## Sheet: Gossypium raimondii
Gene	Location	LOB E-value
B456_010G170700	Chromosome 10: 49,560,493-49,563,259 reverse strand	5e-44
B456_010G195100	Chromosome 10: 55,535,164-55,535,855 reverse strand	1.3e-42
B456_010G203800	Chromosome 10: 56,963,790-56,965,709 forward strand	8.5e-41
B456_011G104600	Chromosome 11: 12,044,036-12,046,844 reverse strand	3.4e-42
B456_011G051200	Chromosome 11: 3,992,024-3,993,331 forward strand	8.2e-44
B456_011G267700	Chromosome 11: 59,971,837-59,972,794 forward strand	5.1e-35
B456_011G290800	Chromosome 11: 62,201,298-62,202,641 reverse strand	2.7e-42
B456_011G291500	Chromosome 11: 62,273,680-62,275,375 forward strand	8.9e-39
B456_012G094200	Chromosome 12: 16,846,643-16,848,053 reverse strand	5.6e-40
B456_012G015900	Chromosome 12: 1,821,330-1,822,732 forward strand	7.3e-41
B456_012G063800	Chromosome 12: 9,012,172-9,013,824 reverse strand	2.1e-42
B456_013G016900	Chromosome 13: 1,166,454-1,167,825 forward strand	6.7e-39
B456_013G002900	Chromosome 13: 216,914-219,521 forward strand	1.3e-40
B456_013G005900	Chromosome 13: 415,179-416,674 reverse strand	5.2e-41
B456_001G129700	Chromosome 1: 16,436,625-16,439,137 forward strand	2.7e-41
B456_001G251600	Chromosome 1: 52,281,652-52,282,757 forward strand	1.2e-37
B456_001G251700	Chromosome 1: 52,307,868-52,308,628 reverse strand	8.2e-37
B456_002G104500	Chromosome 2: 13,608,296-13,612,039 forward strand	1.3e-44
B456_003G149600	Chromosome 3: 41,708,285-41,709,757 forward strand	4.3e-43
B456_003G151800	Chromosome 3: 41,976,819-41,978,765 reverse strand	5.8e-41
B456_004G161100	Chromosome 4: 45,126,985-45,129,196 reverse strand	6.4e-38
B456_004G219900	Chromosome 4: 55,460,872-55,462,241 forward strand	4.6e-39
B456_004G220000	Chromosome 4: 55,469,127-55,469,856 reverse strand	2.2e-36
B456_004G234100	Chromosome 4: 57,165,432-57,166,094 forward strand	9e-43
B456_004G073200	Chromosome 4: 7,906,876-7,907,676 forward strand	2.5e-36
B456_004G073300	Chromosome 4: 8,035,645-8,036,452 forward strand	4.7e-36
B456_004G073400	Chromosome 4: 8,040,435-8,041,241 reverse strand	8.9e-37
B456_004G012800	Chromosome 4: 942,549-945,487 forward strand	7.7e-42
B456_006G033100	Chromosome 6: 8,640,602-8,642,398 reverse strand	7.2e-42
B456_007G144400	Chromosome 7: 12,079,698-12,081,019 forward strand	5.3e-36
B456_007G144500	Chromosome 7: 12,122,468-12,123,304 reverse strand	5.7e-36
B456_007G210500	Chromosome 7: 22,574,299-22,576,233 reverse strand	3.4e-42
B456_007G075700	Chromosome 7: 5,350,559-5,352,229 forward strand	1.6e-41
B456_007G346200	Chromosome 7: 57,403,628-57,405,741 reverse strand	9.8e-38
B456_007G350300	Chromosome 7: 58,039,148-58,042,027 forward strand	5.6e-43
B456_007G091600	Chromosome 7: 6,654,303-6,657,507 reverse strand	1.3e-37
B456_008G114300	Chromosome 8: 34,675,964-34,678,375 reverse strand	1.5e-36
B456_008G114400	Chromosome 8: 34,704,110-34,705,526 forward strand	9.5e-39
B456_009G149900	Chromosome 9: 11,373,826-11,376,270 reverse strand	3.5e-44
B456_009G295000	Chromosome 9: 25,721,258-25,722,989 forward strand	3.8e-41
B456_009G112900	Chromosome 9: 8,228,502-8,229,276 forward strand	4.7e-42
B456_009G123600	Chromosome 9: 9,238,609-9,240,507 forward strand	5.9e-39
B456_011G064500	Chromosome 11: 5,455,135-5,455,875 reverse strand	3.3e-37
B456_001G022100	Chromosome 1: 2,082,940-2,084,818 reverse strand	1.8e-33
B456_003G070700	Chromosome 3: 16,360,353-16,361,345 forward strand	6.7e-36
B456_004G151300	Chromosome 4: 42,947,047-42,947,793 forward strand	1.8e-38
B456_006G120900	Chromosome 6: 37,136,837-37,138,404 reverse strand	1.7e-41
B456_007G034800	Chromosome 7: 2,380,089-2,381,072 reverse strand	9.6e-36
B456_007G110000	Chromosome 7: 8,387,191-8,388,366 reverse strand	1.8e-38
B456_008G073400	Chromosome 8: 12,993,715-12,996,069 reverse strand	5.4e-41
B456_008G280400	Chromosome 8: 55,737,858-55,738,453 reverse strand	3.2e-38
B456_010G232200	Chromosome 10: 60,333,097-60,333,564 reverse strand	1.1e-33
B456_003G058900	Chromosome 3: 10,152,127-10,152,630 reverse strand	2.2E-17(domain 70%)
B456_007G069400	Chromosome 7: 4,912,165-4,913,098 forward strand	4.8e-31
B456_009G165600	Chromosome 9: 12,711,592-12,712,425 reverse strand	1.4e-30
B456_010G025100	Chromosome 10: 2,000,920-2,002,057 reverse strand	4.3e-23
B456_002G217800	Chromosome 2: 56,902,177-56,903,308 reverse strand	7.8e-23
B456_005G190300	Chromosome 5: 55,478,889-55,480,988 reverse strand	1.9E-22(domain 90%)
B456_005G232500	Chromosome 5: 61,507,927-61,508,915 forward strand	6.2e-13
B456_006G061200	Chromosome 6: 22,297,540-22,298,727 forward strand	1.1e-21
B456_007G222000	Chromosome 7: 25,947,192-25,948,650 reverse strand	1.2e-25
B456_007G056300	Chromosome 7: 3,972,907-3,974,008 reverse strand	8.9e-15
B456_008G081100	Chromosome 8: 15,813,883-15,815,296 reverse strand	3.4e-25
B456_008G056000	Chromosome 8: 8,354,105-8,355,718 reverse strand	2.1e-24
B456_009G218800	Chromosome 9: 16,999,845-17,000,621 reverse strand	2.7e-23

## Sheet: Glycine max
Gene	Location	LOB E-value
GLYMA_01G192600	Chromosome 1: 52,700,648-52,702,980 reverse strand	1.4e-25
GLYMA_01G143800	Chromosome 1: 47,752,699-47,757,849 reverse strand	2e-37
GLYMA_01G143900	Chromosome 1: 47,782,788-47,787,690 forward strand	1.9e-38
GLYMA_01G183900	Chromosome 1: 51,918,971-51,922,860 reverse strand	5.9e-42
GLYMA_02G166400	Chromosome 2: 25,176,214-25,179,057 forward strand	4.8e-38
GLYMA_02G234600	Chromosome 2: 42,199,115-42,200,231 reverse strand	6.2e-41
GLYMA_02G249700	Chromosome 2: 43,723,333-43,724,257 forward strand	4.3e-36
GLYMA_02G262400	Chromosome 2: 44,834,256-44,835,310 reverse strand	2e-43
GLYMA_02G264500	Chromosome 2: 44,965,319-44,967,014 forward strand	2.2e-38
GLYMA_03G023000	Chromosome 3: 2,423,540-2,428,634 reverse strand	6.2e-38
GLYMA_03G023100	Chromosome 3: 2,445,014-2,449,882 forward strand	6.3e-37
GLYMA_03G161400	Chromosome 3: 37,635,505-37,637,585 forward strand	1.8e-37
GLYMA_03G161500	Chromosome 3: 37,656,499-37,657,650 reverse strand	2.3e-35
GLYMA_04G220500	Chromosome 4: 49,114,993-49,117,068 forward strand	1.5e-40
GLYMA_04G186900	Chromosome 4: 45,715,339-45,718,103 forward strand	2.5e-42
GLYMA_04G106400	Chromosome 4: 11,160,118-11,161,983 reverse strand	2e-42
GLYMA_04G044800	Chromosome 4: 3,582,233-3,583,098 reverse strand	5.7e-23
GLYMA_05G004400	Chromosome 5: 366,666-368,637 reverse strand	6.9e-43
GLYMA_05G081400	Chromosome 5: 12,111,503-12,112,333 forward strand	1.4e-39
GLYMA_05G040500	Chromosome 5: 3,626,122-3,627,052 reverse strand	2.1e-42
GLYMA_05G103300	Chromosome 5: 27,423,781-27,425,313 forward strand	2.1e-25
GLYMA_06G145400	Chromosome 6: 11,863,821-11,866,022 reverse strand	1.5e-40
GLYMA_06G178900	Chromosome 6: 15,178,513-15,179,526 reverse strand	3.4e-42
GLYMA_07G223600	Chromosome 7: 40,077,049-40,082,294 forward strand	1.5e-43
GLYMA_07G091600	Chromosome 7: 8,550,657-8,552,335 reverse strand	4e-21
GLYMA_07G009500	Chromosome 7: 708,264-710,610 forward strand	2.8e-36
GLYMA_08G192600	Chromosome 8: 15,491,090-15,494,079 forward strand	3.2e-36
GLYMA_08G334200	Chromosome 8: 45,158,985-45,159,566 forward strand	7.3e-35
GLYMA_08G261900	Chromosome 8: 26,627,751-26,629,261 reverse strand	1.3e-21
GLYMA_08G365100	Chromosome 8: 47,621,018-47,622,887 reverse strand	3.9e-24
GLYMA_08G169000	Chromosome 8: 13,451,401-13,456,146 reverse strand	2.4e-43
GLYMA_09G021600	Chromosome 9: 1,720,708-1,725,048 forward strand	1.5e-43
GLYMA_09G268700	Chromosome 9: 48,615,020-48,619,110 reverse strand	7.9e-37
GLYMA_10G087200	Chromosome 10: 11,237,474-11,239,896 forward strand	6.1e-38
GLYMA_10G035000	Chromosome 10: 3,045,331-3,046,792 forward strand	3.9e-35
GLYMA_10G035100	Chromosome 10: 3,054,298-3,055,807 reverse strand	4.7e-36
GLYMA_10G213500	Chromosome 10: 44,589,257-44,591,029 reverse strand	1.3e-41
GLYMA_10G258100	Chromosome 10: 48,445,797-48,447,526 forward strand	8.6e-26
GLYMA_11G164800	Chromosome 11: 15,688,962-15,690,539 reverse strand	1.4e-42
GLYMA_11G058400	Chromosome 11: 4,409,851-4,413,674 forward strand	5.8e-42
GLYMA_11G231500	Chromosome 11: 32,716,751-32,717,855 reverse strand	2.1e-37
GLYMA_11G049300	Chromosome 11: 3,704,401-3,706,190 forward strand	1.4e-25
GLYMA_12G072000	Chromosome 12: 5,293,321-5,295,428 reverse strand	1.4e-41
GLYMA_13G121300	Chromosome 13: 23,424,184-23,426,227 forward strand	9.5E-36（domain 90%）
GLYMA_13G121400	Chromosome 13: 23,429,853-23,431,127 reverse strand	5e-36
GLYMA_13G191000	Chromosome 13: 30,448,426-30,449,070 forward strand	2.2e-42
GLYMA_13G328500	Chromosome 13: 42,316,419-42,318,612 reverse strand	3.2e-41
GLYMA_13G349700	Chromosome 13: 43,944,837-43,947,268 forward strand	1.8e-35
GLYMA_13G046300	Chromosome 13: 14,064,352-14,066,384 forward strand	1.9e-24
GLYMA_14G056700	Chromosome 14: 4,523,958-4,525,089 reverse strand	4.5e-43
GLYMA_14G202300	Chromosome 14: 46,758,859-46,759,956 reverse strand	6.8e-41
GLYMA_14G066900	Chromosome 14: 5,528,647-5,529,587 reverse strand	6.7e-36
GLYMA_14G021100	Chromosome 14: 1,485,966-1,486,549 reverse strand	4.7e-37
GLYMA_14G057600	Chromosome 14: 4,604,289-4,605,563 forward strand	4.4e-38
GLYMA_14G088200	Chromosome 14: 7,908,936-7,910,699 reverse strand	2.4e-23
GLYMA_15G127900	Chromosome 15: 10,181,454-10,186,621 forward strand	1.2e-43
GLYMA_15G045200	Chromosome 15: 3,620,311-3,622,470 forward strand.	6.6e-41
GLYMA_15G228100	Chromosome 15: 42,197,883-42,199,624 forward strand	2.1e-42
GLYMA_15G258100	Chromosome 15: 48,836,752-48,841,735 forward strand	1.9e-43
GLYMA_16G071700	Chromosome 16: 7,205,217-7,207,564 forward strand	6.5e-43
GLYMA_17G162000	Chromosome 17: 14,172,324-14,173,731 forward strand	2.4e-25
GLYMA_17G236300	Chromosome 17: 39,140,605-39,142,414 forward strand	1.7e-23
GLYMA_17G086300	Chromosome 17: 6,660,761-6,663,277 forward strand	1.9e-42
GLYMA_18G221000	Chromosome 18: 50,818,873-50,823,500 forward strand	7.3e-37
GLYMA_18G024400	Chromosome 18: 1,810,774-1,811,757 reverse strand	2.9e-43
GLYMA_18G058000	Chromosome 18: 5,113,971-5,115,020 reverse strand	1.2e-41
GLYMA_18G025600	Chromosome 18: 1,893,087-1,894,231 forward strand	1.2e-37
GLYMA_18G297100	Chromosome 18: 57,422,306-57,423,754 forward strand	6.4e-24
GLYMA_19G063600	Chromosome 19: 14,054,218-14,055,263 reverse strand	2.1e-42
GLYMA_19G122500	Chromosome 19: 38,069,043-38,072,480 reverse strand	1.2e-37
GLYMA_19G162900	Chromosome 19: 42,363,530-42,365,269 forward strand	9e-37
GLYMA_19G163000	Chromosome 19: 42,374,752-42,375,915 reverse strand	3.5e-35
GLYMA_19G004900	Chromosome 19: 442,917-444,920 reverse strand	6.7e-43
GLYMA_19G046300	Chromosome 19: 7,119,141-7,121,108 reverse strand	3.7e-24
GLYMA_19G257300	Chromosome 19: 50,124,532-50,125,706 reverse strand	1.3e-38
GLYMA_20G023400	Chromosome 20: 2,494,327-2,499,290 forward strand	4e-44
GLYMA_20G177600	Chromosome 20: 41,506,046-41,507,720 forward strand	2.3e-41
GLYMA_20G115700	Chromosome 20: 35,749,228-35,750,702 reverse strand	3.4e-21
GLYMA_20G133000	Chromosome 20: 37,306,103-37,307,816 reverse strand	1.1e-25

## Sheet: Solanum tuberosum
Gene	Location	LOB E-value	Description
PGSC0003DMG400008649	Chromosome 11: 33,333,751-33,337,329 forward strand	5.1e-44	LOB domain-containing protein
PGSC0003DMG400025384	Chromosome 11: 44,286,297-44,290,577 reverse strand	2.3e-38	LOB domain protein 1
PGSC0003DMG402023851	Chromosome 12: 60,776,426-60,777,842 forward strand	3.4e-41	LOB domain-containing protein
PGSC0003DMG400014757	Chromosome 1: 17,365,385-17,366,353 reverse strand	5.5e-23(domain 70%)	LOB domain protein 1
PGSC0003DMG400012757	Chromosome 1: 70,793,623-70,795,762 reverse strand	6.8e-22(domain 70%)	LOB domain-containing protein
PGSC0003DMG402012772	Chromosome 1: 70,810,690-70,811,236 forward strand	2.9e-36(domain 80%)	LOB domain protein 18
PGSC0003DMG400022454	Chromosome 1: 75,862,621-75,863,834 reverse strand	4.8e-38	LOB domain-containing protein
PGSC0003DMG401000764	Chromosome 2: 23,729,016-23,730,239 forward strand	2.4e-39	Asymmetric leaves 2
PGSC0003DMG400006914	Chromosome 2: 26,516,824-26,519,994 forward strand	6.1e-41	LOB domain-containing protein
PGSC0003DMG400021204	Chromosome 2: 28,587,700-28,590,685 forward strand	1.5e-43	LOB domain-containing protein 4
PGSC0003DMG400010023	Chromosome 2: 44,344,440-44,347,310 forward strand	2e-40	Protein ASYMMETRIC LEAVES2
PGSC0003DMG400038771	Chromosome 2: 46,502,586-46,502,957 forward strand	1.4e-36	LOB domain-containing protein
PGSC0003DMG400012629	Chromosome 2: 47,350,714-47,351,574 reverse strand	1.1e-41	LOB domain-containing protein
PGSC0003DMG400000974	Chromosome 3: 15,654,293-15,654,862 forward strand	3.5e-43	LOB domain-containing protein 6
PGSC0003DMG400027718	Chromosome 3: 35,463,315-35,464,267 reverse strand	1.1e-39	LOB domain-containing protein
PGSC0003DMG400018112	Chromosome 3: 52,199,410-52,201,453 reverse strand	3.6e-41	Protein LATERAL ORGAN BOUNDARIES
PGSC0003DMG400013182	Chromosome 3: 53,301,591-53,304,834 reverse strand	3e-34	LOB domain-containing protein
PGSC0003DMG400004138	Chromosome 4: 48,045,120-48,046,565 reverse strand	2.1e-41	LOB domain-containing protein
PGSC0003DMG400021509	Chromosome 4: 67,189,914-67,190,969 forward strand	1.5e-25	LOB domain-containing protein
PGSC0003DMG400046838	Chromosome 6: 25,096,269-25,096,879 reverse strand	7.3e-18(domain 80%)	LOB domain-containing protein
PGSC0003DMG400020562	Chromosome 6: 2,897,527-2,898,866 forward strand	9.1e-41	LOB domain-containing protein
PGSC0003DMG400023939	Chromosome 6: 30,180,059-30,181,222 forward strand	1.4e-41	LOB domain-containing protein
PGSC0003DMG400029080	Chromosome 6: 31,564,146-31,570,351 forward strand	1.7e-40	LOB domain-containing protein
PGSC0003DMG400004880	Chromosome 6: 48,760,227-48,762,548 forward strand	5.7e-35	LOB domain-containing protein
PGSC0003DMG400027078	Chromosome 6: 52,494,929-52,495,635 forward strand	7.6e-41	Protein LATERAL ORGAN BOUNDARIES
PGSC0003DMG400007503	Chromosome 6: 55,897,437-55,900,185 reverse strand	1.5e-39	LOB domain-containing protein
PGSC0003DMG400030456	Chromosome 6: 57,486,139-57,487,754 reverse strand	2.3e-42	LOB domain-containing protein
PGSC0003DMG400030461	Chromosome 6: 57,561,148-57,563,084 reverse strand	1.1e-37	LOB domain-containing protein
PGSC0003DMG400020069	Chromosome 6: 58,784,168-58,785,839 reverse strand	3.6e-36	LOB domain-containing protein
PGSC0003DMG400025400	Chromosome 6: 8,094,309-8,095,947 forward strand	1.5e-40	LOB domain protein 1
PGSC0003DMG400044009	Chromosome 8: 35,823,149-35,824,057 forward strand	4.2e-35	LBD22
PGSC0003DMG400009713	Chromosome 9: 49,719,379-49,720,761 forward strand	4.5e-36	LOB domain-containing protein
PGSC0003DMG400009716	Chromosome 9: 49,732,194-49,733,341 reverse strand	3.6e-36	LOB domain-containing protein
PGSC0003DMG400043103	Chromosome 9: 2,052,460-2,054,590 reverse strand	2.1e-27	LOB domain-containing protein 22
PGSC0003DMG400025752	Chromosome 1: 83,704,499-83,706,155 forward strand	5.6e-25	LOB domain-containing protein
PGSC0003DMG400012653	Chromosome 2: 41,134,238-41,135,334 reverse strand	1.3e-23	LOB domain-containing protein 41
PGSC0003DMG400024936	Chromosome 2: 42,995,042-42,996,163 forward strand	2.9e-26	LOB domain-containing protein
PGSC0003DMG400005719	Chromosome 3: 58,921,448-58,922,603 forward strand	3.2e-22	Conserved gene of unknown function
PGSC0003DMG400014547	Chromosome 5: 2,923,715-2,925,346 forward strand	2.3e-22	LOB domain-containing protein

## Sheet: Daucus carota
Gene	Location	LOB E-value
DCAR_000800	Chromosome 1: 2,982,962-2,983,582 reverse strand	3.3e-33
DCAR_002680	Chromosome 1: 31,813,720-31,814,725 reverse strand	8.2e-36
DCAR_001338	Chromosome 1: 4,709,295-4,710,409 forward strand	2.5e-41
DCAR_004412	Chromosome 1: 47,894,812-47,895,531 forward strand	8e-33
DCAR_004413	Chromosome 1: 47,896,911-47,897,630 forward strand	8e-33
DCAR_006720	Chromosome 2: 28,055,907-28,062,550 reverse strand	3.6e-29
DCAR_006868	Chromosome 2: 29,430,430-29,431,430 reverse strand	4.2E-23（domain 70%）
DCAR_007333	Chromosome 2: 33,371,854-33,372,699 reverse strand	4.5e-37
DCAR_007624	Chromosome 2: 35,847,769-35,848,638 reverse strand	2.6e-36
DCAR_008562	Chromosome 2: 43,085,662-43,088,612 forward strand	3.8e-38
DCAR_009764	Chromosome 3: 10,782,690-10,783,433 forward strand	5.9E-32（domain 80%）
DCAR_010922	Chromosome 3: 30,415,002-30,415,892 forward strand	6.9e-42
DCAR_011832	Chromosome 3: 40,952,980-40,953,480 reverse strand	6.2e-39
DCAR_011845	Chromosome 3: 41,148,131-41,149,036 forward strand	1.2e-42
DCAR_011970	Chromosome 3: 42,542,499-42,542,918 forward strand	8.6e-32
DCAR_009102	Chromosome 3: 4,398,318-4,408,582 forward strand	5.1e-41
DCAR_012273	Chromosome 3: 45,338,534-45,339,437 reverse strand	6.2e-37
DCAR_012531	Chromosome 3: 47,993,290-47,994,456 forward strand	1.2e-37
DCAR_009541	Chromosome 3: 8,619,779-8,620,627 forward strand	8.2e-39
DCAR_015564	Chromosome 4: 10,506,000-10,507,302 forward strand	2.5e-41
DCAR_015278	Chromosome 4: 13,875,271-13,876,574 reverse strand	2.8e-41
DCAR_015061	Chromosome 4: 15,949,058-15,949,570 forward strand	4.2e-40
DCAR_016033	Chromosome 4: 2,000,259-2,000,834 reverse strand	2.2e-42
DCAR_013052	Chromosome 4: 33,215,639-33,216,463 reverse strand	1.2e-30
DCAR_018222	Chromosome 5: 27,650,543-27,651,189 forward strand	5e-26
DCAR_018468	Chromosome 5: 30,344,141-30,344,987 reverse strand	4.6e-36
DCAR_016461	Chromosome 5: 3,644,349-3,644,942 forward strand	3.8e-38
DCAR_016463	Chromosome 5: 3,698,349-3,698,948 forward strand	4.3e-39
DCAR_016464	Chromosome 5: 3,715,126-3,716,010 reverse strand	6.6e-37
DCAR_016465	Chromosome 5: 3,751,516-3,752,121 reverse strand	1.4e-35
DCAR_016467	Chromosome 5: 3,814,959-3,815,315 forward strand	7e-39
DCAR_019338	Chromosome 5: 38,228,916-38,229,795 reverse strand	2e-38
DCAR_016468	Chromosome 5: 3,836,050-3,836,670 forward strand	1.6e-39
DCAR_019808	Chromosome 5: 41,950,960-41,951,704 reverse strand	9.6e-41
DCAR_016829	Chromosome 5: 8,078,649-8,081,469 forward strand	6.2e-44
DCAR_021577	Chromosome 6: 21,731,916-21,732,470 forward strand	2.2e-42
DCAR_021542	Chromosome 6: 22,052,172-22,053,016 reverse strand	2.2e-36
DCAR_021438	Chromosome 6: 22,941,830-22,942,360 forward strand	4.6e-42
DCAR_021275	Chromosome 6: 24,490,435-24,493,602 reverse strand	2E-29（domain 80%）
DCAR_020040	Chromosome 6: 34,687,247-34,688,154 forward strand	1.8e-39
DCAR_025363	Chromosome 7: 26,501,759-26,502,611 reverse strand	6.6e-35
DCAR_025705	Chromosome 7: 29,810,407-29,811,864 reverse strand	7.2e-39
DCAR_026164	Chromosome 7: 33,784,704-33,785,540 reverse strand	1.2e-42
DCAR_026386	Chromosome 7: 35,889,003-35,889,771 reverse strand	4.3E-33（domain 80%）
DCAR_023906	Chromosome 7: 6,716,277-6,716,918 reverse strand	8.8e-43
DCAR_027598	Chromosome 8: 21,380,416-21,381,153 forward strand	8.3e-36
DCAR_000312	SuperContig DCARv2_C10723802: 1,261-1,635 reverse strand	3.7E-36（domain 80%）
DCAR_031787	SuperContig DCARv2_S133.1: 160,400-161,315 forward strand	1.2e-24
DCAR_004956	Chromosome 2: 2,237,845-2,238,345 forward strand	8.8E-10（domain 80%）
DCAR_012590	Chromosome 3: 48,828,985-48,830,093 reverse strand	4.2e-23
DCAR_021467	Chromosome 6: 22,727,965-22,729,175 reverse strand	2.7e-24
DCAR_025785	Chromosome 7: 30,579,683-30,580,423 reverse strand	7.2e-25
DCAR_029117	Chromosome 9: 1,888,720-1,889,652 reverse strand	5.6e-25
DCAR_000361	SuperContig DCARv2_C10732516: 1,426-2,434 reverse strand	4.2e-23

## Sheet: Beta vulgaris
Gene	Location	LOB E-value
BVRB_2g036550	Chromosome 2: 18,918,985-18,922,799 reverse strand	1.2e-40
BVRB_2g025310	Chromosome 2: 2,094,597-2,106,745 forward strand	4.4e-34
BVRB_2g023440	Chromosome 2: 63,606-64,495 forward strand	1.8e-38
BVRB_2g029900	Chromosome 2: 6,898,720-6,900,904 reverse strand	2.7e-40
BVRB_4g074460	Chromosome 4: 3,463,649-3,468,916 forward strand	3.2e-43
BVRB_5g109750	Chromosome 5: 23,713,737-23,719,377 forward strand	5.1e-38
BVRB_5g115440	Chromosome 5: 43,822,901-43,824,356 forward strand	4.3e-36
BVRB_5g117760	Chromosome 5: 47,317,223-47,319,933 reverse strand	6.4e-43
BVRB_5g120850	Chromosome 5: 50,577,212-50,579,293 forward strand	3.7e-37
BVRB_5g120860	Chromosome 5: 50,593,797-50,595,277 reverse strand	5e-36
BVRB_6g134530	Chromosome 6: 8,607,515-8,612,996 forward strand	6.2e-41
BVRB_7g170650	Chromosome 7: 37,862,555-37,864,984 reverse strand	1.3e-35
BVRB_7g175180	Chromosome 7: 42,621,389-42,622,670 reverse strand	7e-43
BVRB_7g175670	Chromosome 7: 43,039,401-43,041,974 reverse strand	1.2e-40
BVRB_8g194110	Chromosome 8: 33,121,416-33,125,430 forward strand	1e-41
BVRB_006550	SuperContig 0160.scaffold00471: 204,341-211,701 reverse strand	8.1e-44
BVRB_1g019320	SuperContig Bvchr1_un.sca002: 3,242,406-3,250,140 reverse strand	1.9e-35
BVRB_1g019330	SuperContig Bvchr1_un.sca002: 3,292,325-3,297,705 forward strand	1.3e-37
BVRB_7g177580	SuperContig Bvchr7_un.sca003: 102,356-104,157 forward strand	1.1e-36
BVRB_9g225500	SuperContig Bvchr9_un.sca008: 37,138-40,751 reverse strand	7.4e-41
BVRB_2g026860	Chromosome 2: 3,653,928-3,656,604 forward strand	2.1e-24
BVRB_6g127990	Chromosome 6: 1,082,595-1,083,964 reverse strand	7.2e-26
BVRB_016000	SuperContig 0949.scaffold01545: 2,506-3,104 forward strand	2.2e-11(domain 70%)

## Sheet: Brassica napus
Gene	Location	LOB E-value
BnaC08g29120D-1	SuperContig LK031795: 1,530,546-1,531,335 forward strand	1.8e-35
BnaA03g28380D-1	SuperContig LK031800: 1,790,604-1,791,831 reverse strand	4e-38
BnaA05g04840D-1	SuperContig LK031802: 386,275-386,932 reverse strand	7e-37
BnaC07g24640D-1	SuperContig LK031833: 1,851,342-1,853,861 forward strand	1e-42
BnaA04g02120D-1	SuperContig LK031857: 317,895-318,671 reverse strand	6.8e-35
BnaC03g33510D-1	SuperContig LK031870: 1,414,868-1,416,291 forward strand	5.9e-38
BnaC04g47180D-1	SuperContig LK031875: 75,025-76,667 forward strand	6.5e-41
BnaC09g49340D-1	SuperContig LK031907: 495,201-496,143 reverse strand	1.6e-33
BnaC04g23780D-1	SuperContig LK031920: 174,351-175,118 reverse strand	3.4e-35
BnaA09g37320D-1	SuperContig LK031967: 466,680-467,479 forward strand	1.4e-35
BnaA04g23270D-1	SuperContig LK031974: 499,687-501,137 forward strand	5.7e-41
BnaCnng02510D-1	SuperContig LK031975: 982,679-984,872 reverse strand	1.1e-38
BnaCnng02520D-1	SuperContig LK031975: 988,459-989,839 forward strand	6.4e-37
BnaA03g19070D-1	SuperContig LK031980: 26,260-27,324 forward strand	1.1e-40
BnaA05g12220D-1	SuperContig LK032006: 138,889-139,718 forward strand	2e-42
BnaA05g11430D-1	SuperContig LK032006: 768,832-769,515 forward strand	5.4e-34
BnaA06g31930D-1	SuperContig LK032037: 815,162-817,470 forward strand	3e-42
BnaC04g48280D-1	SuperContig LK032047: 602,410-603,826 forward strand	1.8e-36
BnaC04g48290D-1	SuperContig LK032047: 608,369-609,113 reverse strand	1.2e-34
BnaC04g42480D-1	SuperContig LK032054: 489,019-489,721 forward strand	9.3e-35
BnaA09g06440D-1	SuperContig LK032067: 104,693-107,190 forward strand	1.8e-42
BnaC04g04180D-1	SuperContig LK032090: 402,980-405,166 reverse strand	1.4e-37
BnaA04g18380D-1	SuperContig LK032092: 241,193-243,809 reverse strand	1.8e-34
BnaA09g02100D-1	SuperContig LK032102: 590,421-590,816 reverse strand	2.1e-41
BnaC03g23720D-1	SuperContig LK032132: 625,561-628,069 forward strand	6.5e-36
BnaC04g01340D-1	SuperContig LK032150: 575,004-575,776 forward strand	1.8e-39
BnaC03g16640D-1	SuperContig LK032152: 534,433-535,245 reverse strand	3.7e-42
BnaC04g13650D-1	SuperContig LK032163: 452,971-453,626 forward strand	5.4e-34
BnaC03g22690D-1	SuperContig LK032166: 55,144-56,205 forward strand	6.2e-41
BnaC01g40520D-1	SuperContig LK032247: 74,929-76,550 forward strand	2.8e-38
BnaA03g19820D-1	SuperContig LK032351: 29,550-29,861 reverse strand	2.5E-35（domain 80%）
BnaA04g26160D-1	SuperContig LK032390: 127,420-128,099 reverse strand	4e-36
BnaA04g24470D-1	SuperContig LK032747: 35,532-36,946 forward strand	1.8e-36
BnaA04g24480D-1	SuperContig LK032747: 40,238-41,671 reverse strand	3e-34
BnaCnng15670D-1	SuperContig LK032755: 49,514-51,946 reverse strand	1.8e-42
BnaC04g54590D-1	SuperContig LK032956: 49,946-50,722 reverse strand	8.3e-43
BnaAnng13580D-1	SuperContig LK033361: 95-2,915 forward strand	1.8e-38
BnaC04g56950D-1	SuperContig LK033547: 40,170-40,849 reverse strand	4e-36
BnaC04g56960D-1	SuperContig LK033547: 46,057-48,578 forward strand	6e-38
BnaA10g30420D-1	SuperContig LK033880: 605-1,549 reverse strand	2e-33
BnaC04g52730D-1	SuperContig LK034478: 12,229-13,306 reverse strand	1.8e-36
BnaUnng02520D-1	SuperContig LK036467: 1,292-2,677 forward strand	9e-37
BnaA05g34200D-1	SuperContig LK036697: 1,211-1,982 reverse strand	6.6e-40
BnaCnng59550D-1	SuperContig LK037558: 406-1,063 forward strand	1e-36
BnaAnng27870D-1	SuperContig LK037700: 2,800-4,655 reverse strand	5.4e-38
BnaCnng60770D-1	SuperContig LK038129: 2,394-2,939 forward strand	2e-42
BnaAnng31240D-1	SuperContig LK040073: 2,250-2,795 reverse strand	2e-42
BnaCnng65080D-1	SuperContig LK040199: 110-2,937 forward strand	1.8e-38
BnaAnng32930D-1	SuperContig LK041440: 1,560-2,614 reverse strand	4e-36
BnaA03g56340D-1	SuperContig LK051656: 548-1,362 reverse strand	1.5e-42
BnaA07g06910D-1	SuperContig LK031811: 1,703,901-1,705,213 reverse strand	6.8e-43
BnaC05g05560D-1	SuperContig LK031886: 1,230,936-1,232,257 reverse strand	2.2e-40
BnaA05g12100D-1	SuperContig LK032006: 243,920-245,853 reverse strand	3.9e-39
BnaA04g17480D-1	SuperContig LK032241: 260,831-267,509 reverse strand	2.4e-38
BnaCnng19520D-1	SuperContig LK032933: 39,718-41,066 reverse strand	9e-43
BnaA07g21600D-1	SuperContig LK031787: 3,968,203-3,969,705 forward strand	4.6e-40
BnaC04g39770D-1	SuperContig LK031809: 1,806,145-1,808,185 reverse strand	4.3e-41
BnaC09g07710D-1	SuperContig LK031824: 1,195,607-1,196,614 reverse strand	2e-38
BnaC08g38340D-1	SuperContig LK031826: 695,797-697,355 reverse strand	1e-40
BnaC02g21690D-1	SuperContig LK031827: 865,363-865,830 forward strand	2.2e-34
BnaC04g36090D-1	SuperContig LK031859: 1,456,084-1,457,582 reverse strand	4.6e-40
BnaA06g04390D-1	SuperContig LK031876: 924,456-925,623 reverse strand	2.1e-40
BnaA07g12300D-1	SuperContig LK031926: 1,152,645-1,154,223 reverse strand	3.8e-41
BnaC02g37020D-1	SuperContig LK031948: 157,189-159,065 forward strand	5.7e-42
BnaA07g13960D-1	SuperContig LK031955: 848,054-849,556 reverse strand	3.7e-41
BnaA09g49180D-1	SuperContig LK031968: 632,524-633,641 forward strand	2.6e-40
BnaC04g15690D-1	SuperContig LK032057: 226,899-228,431 reverse strand	4.8e-41
BnaA02g12180D-1	SuperContig LK032063: 494,997-496,754 forward strand	3.9e-43
BnaA09g07740D-1	SuperContig LK032087: 214,689-215,600 forward strand	9.4e-38
BnaC08g43470D-1	SuperContig LK032134: 614,456-615,570 reverse strand	1e-40
BnaC03g46840D-1	SuperContig LK032268: 462,590-464,154 reverse strand	1.7e-40
BnaA06g17030D-1	SuperContig LK032387: 148,013-149,329 forward strand	8.4e-34
BnaC01g37390D-1	SuperContig LK032401: 292,790-293,572 forward strand	4e-35
BnaA01g29810D-1	SuperContig LK032440: 2,900-3,682 forward strand	4e-35
BnaC05g12610D-1	SuperContig LK032462: 295,278-297,912 forward strand	5.8e-42
BnaCnng14500D-1	SuperContig LK032685: 105,806-107,559 reverse strand	3.9e-43
BnaA02g16210D-1	SuperContig LK032750: 81,642-82,190 reverse strand	1.9e-34
BnaA09g56280D-1	SuperContig LK032955: 53,592-57,322 forward strand	5.9e-40
BnaA02g34590D-1	SuperContig LK033060: 2,845-3,795 reverse strand	1.8e-41
BnaCnng25880D-1	SuperContig LK033264: 15,784-21,217 reverse strand	1.9e-38
BnaCnng28570D-1	SuperContig LK033386: 41,968-42,741 reverse strand	2.4e-35
BnaC01g42830D-1	SuperContig LK033767: 8,865-10,010 forward strand	7.5e-33
BnaAnng17790D-1	SuperContig LK034049: 15,806-17,054 reverse strand	6.9e-34
BnaA04g28360D-1	SuperContig LK034147: 2,477-4,139 forward strand	7.5e-41
BnaC03g38310D-1	SuperContig LK031805: 327,549-327,995 forward strand	4e-38
BnaA03g33230D-1	SuperContig LK031828: 1,589,236-1,589,690 reverse strand	6.2e-38
BnaA03g22160D-1	SuperContig LK031832: 866,495-867,983 reverse strand	2e-40
BnaC07g23730D-1	SuperContig LK031833: 1,231,457-1,231,904 forward strand	1.6e-37
BnaA06g32760D-1	SuperContig LK032037: 449,008-449,467 forward strand	1.8e-37
BnaC02g36230D-1	SuperContig LK032221: 486,948-487,557 reverse strand	1.9e-38
BnaA02g28140D-1	SuperContig LK032805: 48,812-49,593 reverse strand	1e-37
BnaA02g28980D-1	SuperContig LK032857: 100,708-102,433 reverse strand	5.7e-42
BnaC02g44040D-1	SuperContig LK032863: 45,418-46,356 forward strand	1.8e-41
BnaA06g38340D-1	SuperContig LK035472: 11,219-12,783 forward strand	9.4e-42
BnaC01g01380D-1	SuperContig LK031789: 4,089,170-4,090,242 reverse strand	9.1e-25
BnaC07g46580D-1	SuperContig LK031796: 2,307,547-2,308,701 reverse strand	8.9e-23
BnaA03g27980D-1	SuperContig LK031800: 1,947,505-1,948,788 forward strand	5.6e-23
BnaA01g00400D-1	SuperContig LK031804: 2,194,025-2,195,274 reverse strand	4e-25
BnaC09g06760D-1	SuperContig LK031824: 524,179-525,116 reverse strand	1.1e-23
BnaC09g07260D-1	SuperContig LK031824: 889,524-890,767 forward strand	2e-25
BnaC03g33010D-1	SuperContig LK031870: 1,203,853-1,204,856 reverse strand	6e-23
BnaA07g27180D-1	SuperContig LK031892: 620,260-621,239 reverse strand	3.3e-22
BnaC05g42060D-1	SuperContig LK031923: 522,891-523,406 forward strand	1.4e-37
BnaA03g40660D-1	SuperContig LK031932: 145,127-146,084 reverse strand	4.7e-24
BnaA02g12850D-1	SuperContig LK032025: 239,677-240,848 forward strand	6.2e-24
BnaC08g21490D-1	SuperContig LK032077: 129,801-130,620 forward strand	1.3e-24
BnaC07g31610D-1	SuperContig LK032139: 171,172-172,133 reverse strand	4.7e-24
BnaA03g54090D-1	SuperContig LK032239: 233,235-234,232 reverse strand	5.9e-23
BnaA01g32900D-1	SuperContig LK032340: 388,080-390,552 reverse strand	5.2e-23
BnaAnng05130D-1	SuperContig LK032409: 319,769-320,938 forward strand	3e-25
BnaC06g30110D-1	SuperContig LK032427: 131,783-133,066 forward strand	1.2e-21
BnaC02g16720D-1	SuperContig LK032561: 195,742-196,976 reverse strand	1.6e-25
BnaC01g42010D-1	SuperContig LK033300: 57,100-57,630 forward strand	7.4E-19（domain 80%）
BnaAnng15250D-1	SuperContig LK033678: 18,672-19,850 reverse strand	3e-25
BnaA07g37360D-1	SuperContig LK036120: 6,168-7,395 forward strand	1.8e-25
BnaC07g16490D-1	SuperContig LK032027: 36,372-37,954 forward strand	3.7e-41
BnaC02g17190D-1	SuperContig LK032521: 240,564-241,926 forward strand	4.5e-24
BnaCnng56620D-1	SuperContig LK036568: 3,822-5,075 forward strand	1.7e-25

## Sheet: Medicago truncatula
Gene	Location	LOB E-value	Description
MTR_1g070205	Chromosome 1: 30,903,876-30,905,248 forward strand	9.7e-36	lateral organ boundaries (LOB) domain protein
MTR_1g070220	Chromosome 1: 30,924,506-30,927,350 reverse strand	1.1e-36	LOB domain protein
MTR_1g095850	Chromosome 1: 43,140,728-43,142,418 reverse strand	5.6e-41	lateral organ boundaries (LOB) domain protein
MTR_2g068760	Chromosome 2: 28,555,522-28,560,775 reverse strand	8.7e-43	LOB domain protein
MTR_2g093310	Chromosome 2: 39,790,195-39,792,818 forward strand	3.3e-41	lateral organ boundaries (LOB) domain protein
MTR_2g100020	Chromosome 2: 42,933,203-42,934,233 forward strand	7.5e-35	LOB domain protein
MTR_3g452660	Chromosome 3: 19,281,985-19,282,860 forward strand	6.6e-40	LOB domain protein
MTR_3g031660	Chromosome 3: 26,664,649-26,666,255 forward strand	1.1e-41	lateral organ boundaries (LOB) domain protein
MTR_3g071420	Chromosome 3: 32,035,851-32,036,596 reverse strand	3.2e-38	lateral organ boundaries (LOB) domain protein
MTR_3g071590	Chromosome 3: 32,140,187-32,141,300 forward strand	2.4e-42	lateral organ boundaries (LOB) domain protein
MTR_3g073690	Chromosome 3: 33,245,882-33,246,574 reverse strand	2.8e-43	LOB domain protein
MTR_3g077240	Chromosome 3: 34,675,184-34,675,776 forward strand	2e-42	lateral organ boundaries (LOB) domain protein, ELP1/PLP
MTR_3g094690	Chromosome 3: 43,200,121-43,201,459 reverse strand	1.4e-39	fission regulator
MTR_4g060950	Chromosome 4: 22,426,066-22,428,271 reverse strand	9.8e-40	lateral organ boundaries (LOB) domain protein
MTR_4g083680	Chromosome 4: 32,509,828-32,513,460 reverse strand	1.2e-43	LOB domain protein
MTR_4g088035	Chromosome 4: 34,669,124-34,669,930 forward strand	2.4e-28	LOB domain protein
MTR_4g099230	Chromosome 4: 41,121,940-41,122,468 forward strand	3.1e-31	lateral organ boundaries (LOB) domain protein
MTR_4g105170	Chromosome 4: 43,583,170-43,583,736 forward strand	1.9e-42	lateral organ boundaries (LOB) domain protein
MTR_4g107450	Chromosome 4: 44,466,801-44,467,992 reverse strand	9.4e-35	LOB domain protein
MTR_5g075020	Chromosome 5: 31,868,503-31,869,912 reverse strand	1.8e-40	LOB domain protein
MTR_5g080470	Chromosome 5: 34,446,605-34,447,994 forward strand	2e-35	LOB domain protein
MTR_5g083010	Chromosome 5: 35,808,261-35,809,009 reverse strand	8.6e-38	lateral organ boundaries (LOB) domain protein
MTR_5g083230	Chromosome 5: 35,918,641-35,920,156 forward strand	8.3e-43	lateral organ boundaries (LOB) domain protein
MTR_5g083960	Chromosome 5: 36,231,542-36,233,298 reverse strand	1.8e-39	LOB domain protein
MTR_5g085390	Chromosome 5: 36,914,978-36,915,682 forward strand	8e-33	LOB domain protein
MTR_5g093010	Chromosome 5: 40,607,599-40,608,170 reverse strand	7.2e-37	lateral organ boundaries (LOB) domain protein
MTR_5g017950	Chromosome 5: 6,649,148-6,652,816 forward strand	3.3e-41	lateral organ boundaries (LOB) domain protein
MTR_6g011200	Chromosome 6: 3,080,114-3,080,882 reverse strand	9.3e-33	LOB domain protein
MTR_6g011230	Chromosome 6: 3,093,600-3,094,208 reverse strand	2.6e-33	LOB domain protein
MTR_6g011250	Chromosome 6: 3,104,219-3,104,773 forward strand	3.1e-34	LOB domain protein
MTR_6g005070	Chromosome 6: 590,317-591,852 forward strand	3.7e-42	lateral organ boundaries (LOB) domain protein
MTR_6g005080	Chromosome 6: 599,405-601,249 forward strand	6.8e-41	lateral organ boundaries (LOB) domain protein
MTR_6g027700	Chromosome 6: 9,669,467-9,670,716 reverse strand	3.3e-35	lateral organ boundaries (LOB) domain protein
MTR_6g027710	Chromosome 6: 9,673,541-9,674,698 reverse strand	2.8e-37	LOB domain protein
MTR_7g028905	Chromosome 7: 10,005,506-10,006,169 forward strand	8.7e-38	lateral organ boundaries (LOB) domain protein
MTR_7g033800	Chromosome 7: 12,360,406-12,360,924 reverse strand	6.3e-43	lateral organ boundaries (LOB) domain protein
MTR_7g075230	Chromosome 7: 28,099,993-28,102,339 reverse strand	3.7e-34	LOB domain protein
MTR_7g074990	Chromosome 7: 28,119,019-28,122,699 forward strand	2.7e-37	LOB domain protein
MTR_7g096530	Chromosome 7: 38,731,014-38,732,933 forward strand	2.3e-37	LOB domain protein
MTR_7g096610	Chromosome 7: 38,751,583-38,752,825 reverse strand	9.9e-36	LOB domain protein
MTR_8g036085	Chromosome 8: 13,265,760-13,271,404 reverse strand	6.6e-38	LOB domain protein
MTR_8g036105	Chromosome 8: 13,286,523-13,293,803 forward strand	1.3e-36	lateral organ boundaries (LOB) domain protein
MTR_8g040900	Chromosome 8: 15,262,574-15,263,260 forward strand	2.5e-42	lateral organ boundaries (LOB) domain protein
MTR_8g079580	Chromosome 8: 34,133,865-34,134,551 reverse strand	4.5e-30	LOB domain protein
MTR_8g079620	Chromosome 8: 34,144,753-34,145,469 reverse strand	2.6e-34	LOB domain protein
MTR_8g079660	Chromosome 8: 34,154,932-34,155,809 reverse strand	1.7e-34	LOB domain protein
MTR_8g017090	Chromosome 8: 5,746,214-5,747,582 reverse strand	6.6e-35	LOB domain protein
MTR_8g009730	Chromosome 8: 2,370,903-2,371,777 reverse strand	3.8e-16	DUF260 family protein
MTR_1g106420	Chromosome 1: 48,276,187-48,277,145 forward strand	7.4e-25	LOB domain protein(MtLBD1)
MTR_1g110840	Chromosome 1: 50,042,373-50,043,391 forward strand	1.1e-19	LOB domain protein
MTR_4g095600	Chromosome 4: 39,871,413-39,872,959 reverse strand	1.8e-25	lateral organ boundaries (LOB) domain protein
MTR_5g015880	Chromosome 5: 5,586,820-5,588,559 forward strand	8.8e-25	lateral organ boundaries (LOB) domain protein
MTR_6g453130	Chromosome 6: 18,686,374-18,687,395 forward strand	2.1e-20	LOB domain protein
MTR_6g054080	Chromosome 6: 19,555,283-19,556,243 reverse strand	4.7e-18	LOB domain protein
MTR_6g054150	Chromosome 6: 19,582,583-19,583,540 reverse strand	2e-18	seed specific protein Bn15D17A
MTR_6g018270	Chromosome 6: 6,983,957-6,985,940 reverse strand	1.1e-23	seed specific protein Bn15D17A
MTR_7g007010	Chromosome 7: 1,306,469-1,308,334 reverse strand	2.7e-24	seed specific protein Bn15D17A
